# Supplementary material for: Structure and physicochemical characterization of a naproxen–picolinamide cocrystal
Source: Acta Crystallogr C Struct Chem. 2017 Feb 6;73(Pt 3):168–75. doi: 10.1107/S2053229616011980 (PMC5391861; doi:10.1107/S2053229616011980)
Supplement: Supplementary file 1 [file c-73-00168-sup1.cif]

##############################################################################
#                                                                            #
# This CIF contains the data in a paper accepted for publication in          #
# Acta Crystallographica Section C. It conforms to the requirements of       #
# Notes for Authors for Acta Crystallographica Section C, and has been       #
# peer reviewed under the auspices of the IUCr Commission on Journals.       #
#                                                                            #
# Full details of the Crystallographic Information File format               #
# are given in the paper "The Crystallographic Information File (CIF):       #
# a New Standard Archive File for Crystallography" by S. R. Hall, F. H.      #
# Allen and I. D. Brown [Acta Cryst. (1991), A47, 655-685].                  #
#                                                                            #
# The current version of the core CIF dictionary is obtainable from          #
# ftp://ftp.iucr.org/pub/cif_core.dic.                                       #
#                                                                            #
# Software is freely available for graphical display of the structure(s)     #
# in this CIF. For information consult the CIF software page                 #
# http://www.iucr.org/resources/cif/software.                                #
#                                                                            #
# This file may be used for bona fide research purposes within the           #
# scientific community so long as proper attribution is given to the journal # 
# article from which it was obtained.                                        #
#                                                                            #
##############################################################################
data_I
_audit_creation_method     CRYSTALS_ver_14.61_build_5790
_journal_date_recd_electronic     2016-06-23
_journal_date_accepted     2016-07-22
_journal_name_full     'Acta Crystallographica, Section C'
_journal_year     2017
_journal_volume     73
_journal_issue      3
_journal_page_first     168
_journal_page_last     175
_journal_paper_category     FA
_journal_paper_doi     10.1107/S2053229616011980
_journal_coeditor_code     DF3001
loop_
    _publ_contact_author_name
    _publ_contact_author_address
    _publ_contact_author_email
    'Paul Hodgkinson'
;
Department of Chemistry
Durham University
Science Site
Durham DH1 3LE
England
;
 paul.hodgkinson@durham.ac.uk
    'Ivana Radosavljevic Evans'
;
Department of Chemistry
Durham University
Science Site
Durham DH1 3LE
England
;
 ivana.radosavljevic@durham.ac.uk
_publ_section_title
;
Structure and physicochemical characterization of a naproxen--picolinamide
cocrystal
;
loop_
    _publ_author_name
    _publ_author_address
    'Hannah E. Kerr'
;
Department of Chemistry
Durham University
Science Site
Durham DH1 3LE
England
;
    'Lorna K. Softley'
;
Department of Chemistry
Durham University
Science Site
Durham DH1 3LE
England
;
    'Kuthuru Suresh'
;
School of Chemistry
University of Hyderabad
Hyderabad 500 046
India
;
    'Paul Hodgkinson'
;
Department of Chemistry
Durham University
Science Site
Durham DH1 3LE
England
;
    'Ivana Radosavljevic Evans'
;
Department of Chemistry
Durham University
Science Site
Durham DH1 3LE
England
;
_publ_section_synopsis
;
The crystal structure is reported of a new 1:1 cocrystal of naproxen with
picolinamide, and the pharmaceutically relevant properties are investigated.
An NMR crystallography approach is used to distinguish between two
crystallographically unique COOH--CONH hydrogen-bonded dimers and to confirm
the location of the H atoms in the two dimers
;
_database_code_depnum_ccdc_archive     'CCDC 1495366'
_chemical_name_systematic
;
(<i>S</i>)-2-(6-Methoxynaphthalen-2-yl)propanoic acid--\
pyridine-2-carboxamide (1/1)
;
_chemical_name_common
;
Naproxen--picolinamide (1/1)
;
_chemical_formula_moiety     'C14 H14 O3, C6 H6 N2 O1'
_chemical_formula_sum     'C20 H20 N2 O4'
_chemical_formula_iupac     'C14 H14 O3, C6 H6 N2 O1'
_chemical_formula_weight     352.39
_chemical_melting_point     ?
_symmetry_cell_setting     monoclinic
_symmetry_space_group_name_H-M     'P 21'
_symmetry_space_group_name_Hall     ?
loop_
    _symmetry_equiv_pos_as_xyz
    'x,y,z'
    '-x,y+1/2,-z'
_cell_length_a     5.3048(5)
_cell_length_b     31.891(3)
_cell_length_c     10.5080(10)
_cell_angle_alpha     90
_cell_angle_beta     98.184(3)
_cell_angle_gamma     90
_cell_volume     1759.6(3)
_cell_formula_units_Z     4
_cell_measurement_reflns_used     860
_cell_measurement_theta_min     1.958
_cell_measurement_theta_max     30.621
_cell_measurement_temperature     120
_exptl_crystal_description     'plate'
_exptl_crystal_colour     'colourless'
_exptl_crystal_size_max     0.12
_exptl_crystal_size_mid     0.04
_exptl_crystal_size_min     0.02
_exptl_crystal_density_diffrn     1.330
_exptl_crystal_density_meas     ?
_exptl_crystal_density_method     'not measured'
_exptl_crystal_F_000     744
_exptl_absorpt_coefficient_mu     0.094
_exptl_absorpt_correction_type     none
_diffrn_ambient_temperature     120
_diffrn_radiation_type     'Mo K\a'
_diffrn_radiation_wavelength     0.71073
_diffrn_radiation_monochromator     'graphite'
_diffrn_measurement_device_type     'Unknown'
_diffrn_measurement_device     'Serial'
_diffrn_measurement_method     \w/2\q
_diffrn_reflns_number     19879
_diffrn_reflns_av_R_equivalents     0.045
_diffrn_reflns_theta_min     1.958
_diffrn_reflns_theta_max     30.621
_diffrn_reflns_theta_full     25.109
_diffrn_measured_fraction_theta_max     0.936
_diffrn_measured_fraction_theta_full     0.966
_diffrn_reflns_limit_h_min     -7
_diffrn_reflns_limit_h_max     7
_diffrn_reflns_limit_k_min     -44
_diffrn_reflns_limit_k_max     43
_diffrn_reflns_limit_l_min     -15
_diffrn_reflns_limit_l_max     14
_reflns_number_total     8939
_reflns_number_gt     5437
_reflns_threshold_expression     I>2.0\s(I)
_refine_ls_structure_factor_coef     Fsqd
_refine_ls_matrix_type     full
_refine_ls_R_factor_all     0.1145
_refine_ls_R_factor_gt     0.0575
_refine_ls_wR_factor_all     0.1025
_refine_ls_wR_factor_gt     0.0820
_refine_ls_wR_factor_ref     0.0820
_refine_ls_goodness_of_fit_ref     0.9443
_refine_ls_number_reflns     5437
_refine_ls_number_parameters     493
_refine_ls_number_restraints     1
_refine_ls_hydrogen_treatment     mixed
_refine_ls_weighting_scheme     calc
_refine_ls_weighting_details
;
Method, Chebychev polynomial, (Watkin, 1994; Prince, 1982)
[weight] = 1.0/[A~0~*T~0~(x)+A~1~*T~1~(x) ... +A~n-1~]*T~n-1~(x)]
where A~i~ are the Chebychev coefficients listed below and x= Fcalc/Fmax
Method = Robust Weighting (Prince, 1982)
W = [weight] * [1-(deltaF/6*sigmaF)^2^]^2^
A~i~ are:
11.3 18.8 12.2 5.42 1.50
Prince, E. (1982). In Mathematical Techniques in Crystallography and
Materials Science. New York: Springer-Verlag.
Watkin, D. (1994). Acta Cryst. A50, 411--437.
;
_atom_sites_solution_hydrogens     difmap
_atom_sites_solution_primary     other
_refine_ls_shift/su_max     0.0003004
_refine_ls_shift/su_mean     0.0000278
_refine_diff_density_max     0.39
_refine_diff_density_min     -0.32
_refine_ls_extinction_method     'None'
_refine_ls_abs_structure_details
;
Flack (1983), 3784 Friedel pairs
;
_refine_ls_abs_structure_Flack     0.0(12)
loop_
    _atom_type_symbol
    _atom_type_scat_Cromer_Mann_a1
    _atom_type_scat_Cromer_Mann_a2
    _atom_type_scat_Cromer_Mann_a3
    _atom_type_scat_Cromer_Mann_a4
    _atom_type_scat_Cromer_Mann_b1
    _atom_type_scat_Cromer_Mann_b2
    _atom_type_scat_Cromer_Mann_b3
    _atom_type_scat_Cromer_Mann_b4
    _atom_type_scat_Cromer_Mann_c
    _atom_type_scat_dispersion_real
    _atom_type_scat_dispersion_imag
    _atom_type_scat_source
    C 2.3100 1.0200 1.5886 0.8650 20.8439 10.2075 0.5687 51.6512 0.2156 0.0033
                                                                          0.0016
                                'International Tables Vol C 4.2.6.8 and 6.1.1.4'
    H 0.4930 0.3229 0.1402 0.0408 10.5109 26.1257 3.1424 57.7998 0.0030 0.0000
                                                                          0.0000
                                'International Tables Vol C 4.2.6.8 and 6.1.1.4'
    N 12.2126 3.1322 2.0125 1.1663 0.0057 9.8933 28.9975 0.5826 -11.5290 0.0061
                                                                          0.0033
                                'International Tables Vol C 4.2.6.8 and 6.1.1.4'
    O 3.0485 2.2868 1.5463 0.8670 13.2771 5.7011 0.3239 32.9089 0.2508 0.0106
                                                                          0.0060
                                'International Tables Vol C 4.2.6.8 and 6.1.1.4'
    S 6.9053 5.2034 1.4379 1.5863 1.4679 22.2151 0.2536 56.1720 0.8669 0.1246
                                                                          0.1234
                                'International Tables Vol C 4.2.6.8 and 6.1.1.4'
_computing_data_collection
;
APEX2 (Bruker, 2012)
;
_computing_cell_refinement
;
APEX2 (Bruker, 2012)
;
_computing_data_reduction
;
APEX2 (Bruker, 2012)
;
_computing_structure_solution
;
SIR92 (Altomare <i>et al.</i>,  1993)
;
_computing_structure_refinement
;
CRYSTALS (Betteridge <i>et al.</i>,  2003)
;
_computing_molecular_graphics
;
CRYSTALS (Betteridge <i>et al.</i>,  2003)
;
_computing_publication_material
;
CRYSTALS (Betteridge <i>et al.</i>,  2003)
;
loop_
    _atom_site_type_symbol
    _atom_site_label
    _atom_site_fract_x
    _atom_site_fract_y
    _atom_site_fract_z
    _atom_site_U_iso_or_equiv
    _atom_site_adp_type
    _atom_site_occupancy
    _atom_site_disorder_assembly
    _atom_site_disorder_group
    O O1 0.4378(4) 0.56200(8) 0.5509(2) 0.0232 Uani 1.0000 . .
    C C2 0.4241(7) 0.59191(12) 0.4802(3) 0.0203 Uani 1.0000 . .
    O O3 0.2303(5) 0.59922(8) 0.3894(2) 0.0247 Uani 1.0000 . .
    H H31 0.112(12) 0.576(2) 0.377(6) 0.11(2) Uiso 1.0000 . .
    C C4 0.6267(7) 0.62630(11) 0.4940(3) 0.0221 Uani 1.0000 . .
    C C5 0.5727(6) 0.65472(10) 0.6024(3) 0.0181 Uani 1.0000 . .
    C C6 0.7247(6) 0.65288(11) 0.7187(3) 0.0196 Uani 1.0000 . .
    C C7 0.6735(6) 0.67617(10) 0.8260(3) 0.0180 Uani 1.0000 . .
    C C8 0.4541(7) 0.70264(11) 0.8126(3) 0.0197 Uani 1.0000 . .
    C C9 0.3957(7) 0.72504(11) 0.9208(3) 0.0231 Uani 1.0000 . .
    C C10 0.5430(7) 0.72134(11) 1.0363(4) 0.0241 Uani 1.0000 . .
    O O11 0.5058(5) 0.74113(8) 1.1475(2) 0.0309 Uani 1.0000 . .
    C C12 0.2983(7) 0.77030(12) 1.1379(4) 0.0322 Uani 1.0000 . .
    H H123 0.3224 0.7929 1.0780 0.0478 Uiso 1.0000 . .
    H H121 0.3005 0.7822 1.2234 0.0477 Uiso 1.0000 . .
    H H122 0.1382 0.7559 1.1113 0.0472 Uiso 1.0000 . .
    C C13 0.7591(7) 0.69497(11) 1.0509(4) 0.0257 Uani 1.0000 . .
    C C14 0.8229(7) 0.67357(11) 0.9476(3) 0.0228 Uani 1.0000 . .
    H H141 0.9695 0.6573 0.9575 0.0265 Uiso 1.0000 . .
    H H131 0.8567 0.6924 1.1316 0.0301 Uiso 1.0000 . .
    H H91 0.2554 0.7415 0.9113 0.0267 Uiso 1.0000 . .
    C C15 0.3032(7) 0.70457(11) 0.6915(3) 0.0231 Uani 1.0000 . .
    C C16 0.3590(7) 0.68113(11) 0.5895(3) 0.0249 Uani 1.0000 . .
    H H161 0.2532 0.6830 0.5093 0.0293 Uiso 1.0000 . .
    H H151 0.1610 0.7219 0.6811 0.0264 Uiso 1.0000 . .
    H H61 0.8674 0.6349 0.7284 0.0228 Uiso 1.0000 . .
    C C17 0.6435(7) 0.64898(12) 0.3674(3) 0.0271 Uani 1.0000 . .
    H H172 0.7890 0.6669 0.3828 0.0399 Uiso 1.0000 . .
    H H173 0.4911 0.6650 0.3434 0.0395 Uiso 1.0000 . .
    H H171 0.6693 0.6285 0.3029 0.0389 Uiso 1.0000 . .
    H H41 0.7887 0.6126 0.5195 0.0241 Uiso 1.0000 . .
    O O18 0.6325(5) 0.49432(8) -0.0209(2) 0.0248 Uani 1.0000 . .
    C C19 0.7291(7) 0.51165(11) -0.1075(3) 0.0179 Uani 1.0000 . .
    N N20 0.6560(6) 0.50515(11) -0.2308(3) 0.0216 Uani 1.0000 . .
    H H201 0.709(7) 0.5204(12) -0.290(4) 0.029(12) Uiso 1.0000 . .
    H H202 0.516(8) 0.4924(14) -0.252(4) 0.051(15) Uiso 1.0000 . .
    C C21 0.9489(6) 0.54156(11) -0.0742(3) 0.0167 Uani 1.0000 . .
    N N22 1.0607(6) 0.55501(9) -0.1726(3) 0.0200 Uani 1.0000 . .
    C C23 1.2600(7) 0.58056(11) -0.1446(3) 0.0219 Uani 1.0000 . .
    C C24 1.3513(7) 0.59343(12) -0.0212(4) 0.0258 Uani 1.0000 . .
    C C25 1.2309(7) 0.57978(11) 0.0793(3) 0.0251 Uani 1.0000 . .
    C C26 1.0262(6) 0.55282(10) 0.0511(3) 0.0195 Uani 1.0000 . .
    H H261 0.9419 0.5425 0.1159 0.0223 Uiso 1.0000 . .
    H H251 1.2883 0.5884 0.1638 0.0295 Uiso 1.0000 . .
    H H241 1.4920 0.6117 -0.0074 0.0295 Uiso 1.0000 . .
    H H231 1.3371 0.5900 -0.2134 0.0254 Uiso 1.0000 . .
    O O27 0.8720(4) 0.54397(8) 0.3544(2) 0.0230 Uani 1.0000 . .
    C C28 0.8488(7) 0.51366(11) 0.4263(3) 0.0196 Uani 1.0000 . .
    N N29 1.0064(6) 0.50586(11) 0.5322(3) 0.0203 Uani 1.0000 . .
    H H291 1.132(7) 0.5207(13) 0.541(4) 0.034(13) Uiso 1.0000 . .
    H H292 0.983(6) 0.4843(11) 0.569(3) 0.011(9) Uiso 1.0000 . .
    C C30 0.6292(7) 0.48402(11) 0.3962(3) 0.0190 Uani 1.0000 . .
    N N31 0.6001(5) 0.45562(9) 0.4862(3) 0.0191 Uani 1.0000 . .
    C C32 0.4025(7) 0.42970(11) 0.4628(3) 0.0224 Uani 1.0000 . .
    C C33 0.2291(7) 0.43108(12) 0.3515(3) 0.0250 Uani 1.0000 . .
    C C34 0.2638(7) 0.45985(12) 0.2583(4) 0.0263 Uani 1.0000 . .
    C C35 0.4681(7) 0.48737(11) 0.2803(3) 0.0211 Uani 1.0000 . .
    H H351 0.4973 0.5073 0.2185 0.0243 Uiso 1.0000 . .
    H H341 0.1539 0.4607 0.1810 0.0306 Uiso 1.0000 . .
    H H331 0.0875 0.4125 0.3415 0.0296 Uiso 1.0000 . .
    H H321 0.3803 0.4092 0.5252 0.0273 Uiso 1.0000 . .
    O O36 0.2343(5) 0.44737(8) -0.0499(2) 0.0252 Uani 1.0000 . .
    C C37 0.1521(7) 0.43264(11) -0.1638(3) 0.0189 Uani 1.0000 . .
    O O38 0.2394(5) 0.44237(9) -0.2598(2) 0.0316 Uani 1.0000 . .
    C C39 -0.0700(7) 0.40269(11) -0.1636(3) 0.0220 Uani 1.0000 . .
    C C40 -0.0348(6) 0.37457(11) -0.0465(3) 0.0185 Uani 1.0000 . .
    C C41 -0.1834(6) 0.37858(11) 0.0474(3) 0.0168 Uani 1.0000 . .
    C C42 -0.1412(6) 0.35407(11) 0.1608(3) 0.0187 Uani 1.0000 . .
    C C43 0.0604(7) 0.32507(11) 0.1771(3) 0.0183 Uani 1.0000 . .
    C C44 0.2075(7) 0.32036(11) 0.0757(3) 0.0213 Uani 1.0000 . .
    C C45 0.1614(7) 0.34455(11) -0.0314(3) 0.0216 Uani 1.0000 . .
    H H451 0.2674 0.3416 -0.0956 0.0243 Uiso 1.0000 . .
    H H441 0.3385 0.3005 0.0844 0.0249 Uiso 1.0000 . .
    C C46 0.1149(7) 0.30214(11) 0.2935(3) 0.0226 Uani 1.0000 . .
    C C47 -0.0292(7) 0.30875(11) 0.3903(3) 0.0234 Uani 1.0000 . .
    O O48 0.0091(6) 0.28929(9) 0.5078(2) 0.0342 Uani 1.0000 . .
    C C49 0.2290(9) 0.26351(13) 0.5351(4) 0.0422 Uani 1.0000 . .
    H H493 0.2390 0.2529 0.6213 0.0627 Uiso 1.0000 . .
    H H492 0.3818 0.2794 0.5279 0.0631 Uiso 1.0000 . .
    H H491 0.2220 0.2398 0.4770 0.0627 Uiso 1.0000 . .
    C C50 -0.2351(7) 0.33665(11) 0.3730(4) 0.0247 Uani 1.0000 . .
    C C51 -0.2910(7) 0.35845(11) 0.2618(4) 0.0222 Uani 1.0000 . .
    H H511 -0.4230 0.3773 0.2516 0.0266 Uiso 1.0000 . .
    H H501 -0.3324 0.3407 0.4391 0.0295 Uiso 1.0000 . .
    H H461 0.2439 0.2833 0.3032 0.0272 Uiso 1.0000 . .
    H H411 -0.3181 0.3975 0.0397 0.0200 Uiso 1.0000 . .
    C C52 -0.1228(8) 0.37858(13) -0.2901(3) 0.0328 Uani 1.0000 . .
    H H523 -0.2754 0.3625 -0.2899 0.0485 Uiso 1.0000 . .
    H H522 0.0165 0.3595 -0.2966 0.0488 Uiso 1.0000 . .
    H H521 -0.1405 0.3980 -0.3621 0.0480 Uiso 1.0000 . .
    H H391 -0.2203 0.4198 -0.1566 0.0260 Uiso 1.0000 . .
    H H361 0.357(7) 0.4642(13) -0.053(4) 0.033(12) Uiso 1.0000 . .
loop_
    _atom_site_aniso_label
    _atom_site_aniso_U_11
    _atom_site_aniso_U_22
    _atom_site_aniso_U_33
    _atom_site_aniso_U_12
    _atom_site_aniso_U_13
    _atom_site_aniso_U_23
    O1 0.0257(14) 0.0216(14) 0.0228(13) -0.0041(11) 0.0048(11) 0.0052(11)
    C2 0.025(2) 0.0240(19) 0.0137(17) 0.0027(16) 0.0097(15) -0.0076(14)
    O3 0.0281(15) 0.0251(15) 0.0202(14) -0.0033(12) 0.0006(12) 0.0032(11)
    C4 0.0169(19) 0.028(2) 0.022(2) -0.0025(16) 0.0039(15) 0.0009(15)
    C5 0.0240(19) 0.0144(17) 0.0170(18) -0.0040(15) 0.0070(15) -0.0010(13)
    C6 0.0165(18) 0.0166(18) 0.027(2) -0.0021(15) 0.0084(15) 0.0023(15)
    C7 0.0175(19) 0.0117(17) 0.0257(19) -0.0062(14) 0.0060(15) 0.0039(14)
    C8 0.025(2) 0.0132(17) 0.0215(19) -0.0050(15) 0.0043(16) 0.0010(14)
    C9 0.020(2) 0.0188(19) 0.030(2) 0.0050(15) 0.0048(17) 0.0001(16)
    C10 0.028(2) 0.0182(18) 0.026(2) -0.0012(16) 0.0041(17) -0.0025(15)
    O11 0.0407(17) 0.0277(15) 0.0241(15) 0.0043(13) 0.0041(13) -0.0043(11)
    C12 0.035(2) 0.033(2) 0.028(2) 0.0005(19) 0.0036(19) -0.0111(17)
    C13 0.029(2) 0.025(2) 0.022(2) -0.0066(17) 0.0006(17) 0.0046(16)
    C14 0.024(2) 0.0220(19) 0.022(2) -0.0012(16) 0.0004(16) -0.0005(15)
    C15 0.024(2) 0.0162(18) 0.029(2) 0.0033(16) 0.0036(16) 0.0013(15)
    C16 0.024(2) 0.024(2) 0.025(2) -0.0036(17) -0.0030(16) -0.0007(16)
    C17 0.031(2) 0.026(2) 0.028(2) -0.0024(18) 0.0139(17) 0.0010(17)
    O18 0.0282(14) 0.0277(14) 0.0191(13) -0.0084(12) 0.0061(11) 0.0017(11)
    C19 0.0181(18) 0.0142(16) 0.0203(18) 0.0054(15) -0.0008(15) 0.0011(14)
    N20 0.0190(17) 0.0285(19) 0.0166(17) -0.0070(14) 0.0003(14) 0.0045(14)
    C21 0.0183(17) 0.0137(16) 0.0177(17) 0.0039(15) 0.0008(14) -0.0015(14)
    N22 0.0264(17) 0.0189(15) 0.0156(15) 0.0039(13) 0.0055(13) 0.0012(11)
    C23 0.024(2) 0.0202(18) 0.023(2) -0.0021(16) 0.0073(16) 0.0061(15)
    C24 0.019(2) 0.0235(19) 0.033(2) 0.0002(16) -0.0006(17) -0.0013(17)
    C25 0.029(2) 0.024(2) 0.020(2) -0.0004(17) -0.0049(17) -0.0036(15)
    C26 0.0235(19) 0.0160(18) 0.0207(18) -0.0016(15) 0.0090(15) 0.0025(14)
    O27 0.0264(14) 0.0236(13) 0.0186(12) -0.0036(12) 0.0015(11) 0.0044(11)
    C28 0.028(2) 0.0173(17) 0.0150(18) 0.0029(16) 0.0070(15) -0.0035(14)
    N29 0.0242(18) 0.0181(17) 0.0193(17) -0.0052(14) 0.0051(14) 0.0048(13)
    C30 0.025(2) 0.0174(18) 0.0160(18) 0.0008(15) 0.0069(15) -0.0045(14)
    N31 0.0226(16) 0.0162(15) 0.0190(15) 0.0016(13) 0.0049(12) -0.0021(12)
    C32 0.032(2) 0.0173(19) 0.0198(19) -0.0011(16) 0.0112(17) -0.0035(14)
    C33 0.023(2) 0.029(2) 0.024(2) -0.0071(17) 0.0065(16) -0.0108(16)
    C34 0.024(2) 0.035(2) 0.0204(19) 0.0023(18) 0.0024(15) -0.0072(17)
    C35 0.024(2) 0.026(2) 0.0148(17) -0.0011(16) 0.0076(15) 0.0000(15)
    O36 0.0299(15) 0.0287(15) 0.0178(13) -0.0131(13) 0.0058(12) 0.0001(11)
    C37 0.0190(19) 0.0138(17) 0.023(2) 0.0034(14) 0.0003(15) 0.0036(15)
    O38 0.0361(16) 0.0394(16) 0.0201(13) -0.0130(13) 0.0074(12) -0.0025(12)
    C39 0.028(2) 0.0198(19) 0.0180(18) 0.0004(16) 0.0026(16) 0.0015(14)
    C40 0.0181(18) 0.0134(17) 0.0229(19) -0.0062(15) -0.0009(15) 0.0000(14)
    C41 0.0112(17) 0.0152(17) 0.0229(19) 0.0010(14) -0.0010(14) -0.0018(14)
    C42 0.0154(18) 0.0206(18) 0.0203(19) -0.0074(15) 0.0027(15) -0.0002(14)
    C43 0.0190(18) 0.0170(18) 0.0194(18) -0.0039(15) 0.0040(14) -0.0016(14)
    C44 0.0198(19) 0.0155(17) 0.028(2) 0.0035(15) 0.0030(16) -0.0009(15)
    C45 0.023(2) 0.0210(19) 0.0213(19) -0.0013(16) 0.0044(16) -0.0017(15)
    C46 0.026(2) 0.0162(18) 0.024(2) 0.0000(15) -0.0014(16) 0.0031(15)
    C47 0.031(2) 0.0198(19) 0.0181(18) -0.0085(16) -0.0019(16) 0.0038(15)
    O48 0.0523(18) 0.0287(15) 0.0210(14) -0.0048(13) 0.0027(13) 0.0058(11)
    C49 0.050(3) 0.038(3) 0.035(3) -0.001(2) -0.008(2) 0.017(2)
    C50 0.026(2) 0.028(2) 0.022(2) -0.0090(17) 0.0103(16) -0.0051(16)
    C51 0.0192(19) 0.0184(18) 0.029(2) -0.0001(15) 0.0045(17) -0.0042(16)
    C52 0.046(3) 0.029(2) 0.020(2) -0.0103(19) -0.0084(19) 0.0057(17)
loop_
    _geom_bond_atom_site_label_1
    _geom_bond_atom_site_label_2
    _geom_bond_site_symmetry_1
    _geom_bond_site_symmetry_2
    _geom_bond_distance
    _geom_bond_publ_flag
    O1 C2 . . 1.205(4) yes
    C2 O3 . . 1.320(4) yes
    C2 C4 . . 1.528(5) yes
    O3 H31 . . 0.97(6) no
    C4 C5 . . 1.515(5) yes
    C4 C17 . . 1.528(5) yes
    C4 H41 . . 0.967 no
    C5 C6 . . 1.367(5) yes
    C5 C16 . . 1.403(5) yes
    C6 C7 . . 1.408(5) yes
    C6 H61 . . 0.942 no
    C7 C8 . . 1.428(5) yes
    C7 C14 . . 1.407(5) yes
    C8 C9 . . 1.414(5) yes
    C8 C15 . . 1.405(5) yes
    C9 C10 . . 1.352(5) yes
    C9 H91 . . 0.904 no
    C10 O11 . . 1.367(4) yes
    C10 C13 . . 1.413(5) yes
    O11 C12 . . 1.434(4) yes
    C12 H123 . . 0.977 no
    C12 H121 . . 0.974 no
    C12 H122 . . 0.970 no
    C13 C14 . . 1.365(5) yes
    C13 H131 . . 0.931 no
    C14 H141 . . 0.929 no
    C15 C16 . . 1.373(5) yes
    C15 H151 . . 0.928 no
    C16 H161 . . 0.946 no
    C17 H172 . . 0.956 no
    C17 H173 . . 0.960 no
    C17 H171 . . 0.965 no
    O18 C19 . . 1.236(4) yes
    C19 N20 . . 1.315(4) yes
    C19 C21 . . 1.508(5) yes
    N20 H201 . . 0.87(4) no
    N20 H202 . . 0.85(4) no
    C21 N22 . . 1.333(4) yes
    C21 C26 . . 1.370(4) yes
    N22 C23 . . 1.334(4) yes
    C23 C24 . . 1.380(5) yes
    C23 H231 . . 0.930 no
    C24 C25 . . 1.380(5) yes
    C24 H241 . . 0.941 no
    C25 C26 . . 1.384(5) yes
    C25 H251 . . 0.938 no
    C26 H261 . . 0.927 no
    O27 C28 . . 1.244(4) yes
    C28 N29 . . 1.317(5) yes
    C28 C30 . . 1.499(5) yes
    N29 H291 . . 0.81(4) no
    N29 H292 . . 0.81(3) no
    C30 N31 . . 1.335(4) yes
    C30 C35 . . 1.389(5) yes
    N31 C32 . . 1.330(4) yes
    C32 C33 . . 1.381(5) yes
    C32 H321 . . 0.945 no
    C33 C34 . . 1.374(5) yes
    C33 H331 . . 0.951 no
    C34 C35 . . 1.388(5) yes
    C34 H341 . . 0.930 no
    C35 H351 . . 0.937 no
    O36 C37 . . 1.302(4) yes
    O36 H361 . . 0.85(4) no
    C37 O38 . . 1.209(4) yes
    C37 C39 . . 1.517(5) yes
    C39 C40 . . 1.513(5) yes
    C39 C52 . . 1.526(5) yes
    C39 H391 . . 0.978 no
    C40 C41 . . 1.353(5) yes
    C40 C45 . . 1.407(5) yes
    C41 C42 . . 1.416(4) yes
    C41 H411 . . 0.931 no
    C42 C43 . . 1.406(5) yes
    C42 C51 . . 1.420(5) yes
    C43 C44 . . 1.415(4) yes
    C43 C46 . . 1.420(5) yes
    C44 C45 . . 1.357(5) yes
    C44 H441 . . 0.936 no
    C45 H451 . . 0.943 no
    C46 C47 . . 1.372(5) yes
    C46 H461 . . 0.906 no
    C47 O48 . . 1.371(4) yes
    C47 C50 . . 1.401(5) yes
    O48 C49 . . 1.423(5) yes
    C49 H493 . . 0.961 no
    C49 H492 . . 0.967 no
    C49 H491 . . 0.970 no
    C50 C51 . . 1.355(5) yes
    C50 H501 . . 0.932 no
    C51 H511 . . 0.918 no
    C52 H523 . . 0.959 no
    C52 H522 . . 0.967 no
    C52 H521 . . 0.971 no
loop_
    _geom_angle_atom_site_label_1
    _geom_angle_atom_site_label_2
    _geom_angle_atom_site_label_3
    _geom_angle_site_symmetry_1
    _geom_angle_site_symmetry_2
    _geom_angle_site_symmetry_3
    _geom_angle
    _geom_angle_publ_flag
    O1 C2 O3 . . . 123.9(3) yes
    O1 C2 C4 . . . 122.0(3) yes
    O3 C2 C4 . . . 114.0(3) yes
    C2 O3 H31 . . . 113(4) no
    C2 C4 C5 . . . 107.2(3) yes
    C2 C4 C17 . . . 112.6(3) yes
    C5 C4 C17 . . . 114.3(3) yes
    C2 C4 H41 . . . 106.7 no
    C5 C4 H41 . . . 108.5 no
    C17 C4 H41 . . . 107.2 no
    C4 C5 C6 . . . 119.8(3) yes
    C4 C5 C16 . . . 121.6(3) yes
    C6 C5 C16 . . . 118.5(3) yes
    C5 C6 C7 . . . 122.5(3) yes
    C5 C6 H61 . . . 119.1 no
    C7 C6 H61 . . . 118.5 no
    C6 C7 C8 . . . 118.7(3) yes
    C6 C7 C14 . . . 123.2(3) yes
    C8 C7 C14 . . . 118.0(3) yes
    C7 C8 C9 . . . 119.2(3) yes
    C7 C8 C15 . . . 117.8(3) yes
    C9 C8 C15 . . . 123.0(3) yes
    C8 C9 C10 . . . 120.9(3) yes
    C8 C9 H91 . . . 118.4 no
    C10 C9 H91 . . . 120.7 no
    C9 C10 O11 . . . 126.3(3) yes
    C9 C10 C13 . . . 120.4(3) yes
    O11 C10 C13 . . . 113.3(3) yes
    C10 O11 C12 . . . 116.3(3) yes
    O11 C12 H123 . . . 110.8 no
    O11 C12 H121 . . . 106.3 no
    H123 C12 H121 . . . 108.7 no
    O11 C12 H122 . . . 110.2 no
    H123 C12 H122 . . . 110.6 no
    H121 C12 H122 . . . 110.2 no
    C10 C13 C14 . . . 120.0(4) yes
    C10 C13 H131 . . . 119.2 no
    C14 C13 H131 . . . 120.7 no
    C7 C14 C13 . . . 121.4(4) yes
    C7 C14 H141 . . . 119.3 no
    C13 C14 H141 . . . 119.3 no
    C8 C15 C16 . . . 121.7(4) yes
    C8 C15 H151 . . . 118.8 no
    C16 C15 H151 . . . 119.5 no
    C5 C16 C15 . . . 120.8(3) yes
    C5 C16 H161 . . . 119.5 no
    C15 C16 H161 . . . 119.7 no
    C4 C17 H172 . . . 106.3 no
    C4 C17 H173 . . . 109.3 no
    H172 C17 H173 . . . 110.8 no
    C4 C17 H171 . . . 108.8 no
    H172 C17 H171 . . . 109.4 no
    H173 C17 H171 . . . 112.1 no
    O18 C19 N20 . . . 124.0(3) yes
    O18 C19 C21 . . . 120.0(3) yes
    N20 C19 C21 . . . 116.0(3) yes
    C19 N20 H201 . . . 123(3) no
    C19 N20 H202 . . . 117(3) no
    H201 N20 H202 . . . 116(4) no
    C19 C21 N22 . . . 116.0(3) yes
    C19 C21 C26 . . . 120.2(3) yes
    N22 C21 C26 . . . 123.7(3) yes
    C21 N22 C23 . . . 116.9(3) yes
    N22 C23 C24 . . . 123.3(3) yes
    N22 C23 H231 . . . 116.7 no
    C24 C23 H231 . . . 120.0 no
    C23 C24 C25 . . . 119.1(4) yes
    C23 C24 H241 . . . 119.5 no
    C25 C24 H241 . . . 121.4 no
    C24 C25 C26 . . . 117.8(3) yes
    C24 C25 H251 . . . 120.6 no
    C26 C25 H251 . . . 121.6 no
    C25 C26 C21 . . . 119.1(3) yes
    C25 C26 H261 . . . 120.6 no
    C21 C26 H261 . . . 120.2 no
    O27 C28 N29 . . . 123.7(3) yes
    O27 C28 C30 . . . 120.2(3) yes
    N29 C28 C30 . . . 116.1(3) yes
    C28 N29 H291 . . . 114(3) no
    C28 N29 H292 . . . 116(2) no
    H291 N29 H292 . . . 128(4) no
    C28 C30 N31 . . . 116.3(3) yes
    C28 C30 C35 . . . 120.0(3) yes
    N31 C30 C35 . . . 123.7(3) yes
    C30 N31 C32 . . . 117.3(3) yes
    N31 C32 C33 . . . 123.3(3) yes
    N31 C32 H321 . . . 118.3 no
    C33 C32 H321 . . . 118.4 no
    C32 C33 C34 . . . 119.0(4) yes
    C32 C33 H331 . . . 119.6 no
    C34 C33 H331 . . . 121.4 no
    C33 C34 C35 . . . 118.9(4) yes
    C33 C34 H341 . . . 120.7 no
    C35 C34 H341 . . . 120.4 no
    C30 C35 C34 . . . 117.8(3) yes
    C30 C35 H351 . . . 121.2 no
    C34 C35 H351 . . . 121.0 no
    C37 O36 H361 . . . 111(3) no
    O36 C37 O38 . . . 123.8(3) yes
    O36 C37 C39 . . . 112.6(3) yes
    O38 C37 C39 . . . 123.5(3) yes
    C37 C39 C40 . . . 111.6(3) yes
    C37 C39 C52 . . . 111.3(3) yes
    C40 C39 C52 . . . 113.3(3) yes
    C37 C39 H391 . . . 106.9 no
    C40 C39 H391 . . . 106.0 no
    C52 C39 H391 . . . 107.2 no
    C39 C40 C41 . . . 121.3(3) yes
    C39 C40 C45 . . . 119.9(3) yes
    C41 C40 C45 . . . 118.7(3) yes
    C40 C41 C42 . . . 121.5(3) yes
    C40 C41 H411 . . . 121.2 no
    C42 C41 H411 . . . 117.3 no
    C41 C42 C43 . . . 119.5(3) yes
    C41 C42 C51 . . . 122.4(3) yes
    C43 C42 C51 . . . 118.1(3) yes
    C42 C43 C44 . . . 118.0(3) yes
    C42 C43 C46 . . . 120.1(3) yes
    C44 C43 C46 . . . 121.9(3) yes
    C43 C44 C45 . . . 120.7(3) yes
    C43 C44 H441 . . . 118.7 no
    C45 C44 H441 . . . 120.6 no
    C40 C45 C44 . . . 121.6(3) yes
    C40 C45 H451 . . . 119.7 no
    C44 C45 H451 . . . 118.7 no
    C43 C46 C47 . . . 119.5(3) yes
    C43 C46 H461 . . . 119.8 no
    C47 C46 H461 . . . 120.6 no
    C46 C47 O48 . . . 124.8(3) yes
    C46 C47 C50 . . . 120.5(3) yes
    O48 C47 C50 . . . 114.6(3) yes
    C47 O48 C49 . . . 117.1(3) yes
    O48 C49 H493 . . . 109.1 no
    O48 C49 H492 . . . 110.7 no
    H493 C49 H492 . . . 108.9 no
    O48 C49 H491 . . . 111.5 no
    H493 C49 H491 . . . 108.1 no
    H492 C49 H491 . . . 108.4 no
    C47 C50 C51 . . . 120.6(3) yes
    C47 C50 H501 . . . 119.7 no
    C51 C50 H501 . . . 119.8 no
    C42 C51 C50 . . . 121.1(3) yes
    C42 C51 H511 . . . 118.4 no
    C50 C51 H511 . . . 120.5 no
    C39 C52 H523 . . . 108.5 no
    C39 C52 H522 . . . 109.3 no
    H523 C52 H522 . . . 108.6 no
    C39 C52 H521 . . . 110.0 no
    H523 C52 H521 . . . 110.8 no
    H522 C52 H521 . . . 109.6 no
loop_
    _geom_hbond_atom_site_label_D
    _geom_hbond_atom_site_label_H
    _geom_hbond_atom_site_label_A
    _geom_hbond_site_symmetry_D
    _geom_hbond_site_symmetry_H
    _geom_hbond_site_symmetry_A
    _geom_hbond_distance_DH
    _geom_hbond_distance_HA
    _geom_hbond_distance_DA
    _geom_hbond_angle_DHA
    _geom_hbond_publ_flag
    O3 H31 O27 . . 1_455 0.969 1.621 2.579(5) 169(6) yes
    O3 H31 C28 . . 1_455 0.969 2.526 3.452(5) 160(5) yes
    N20 H201 O1 . . 1_554 0.866 2.437 3.022(5) 125(3) yes
    N20 H202 O38 . . . 0.848 2.161 2.965(5) 158(4) yes
    C26 H261 O27 . . . 0.93 2.58 3.412(5) 149 yes
    C25 H251 O3 . . 1_655 0.94 2.46 3.317(5) 152 yes
    N29 H291 O1 . . 1_655 0.811 2.082 2.890(5) 175(4) yes
    N29 H292 O38 . . 1_656 0.806 2.486 3.104(5) 135(3) yes
    C34 H341 O36 . . . 0.93 2.56 3.244(5) 131 yes
    O36 H361 O18 . . . 0.846 1.742 2.572(5) 166(4) yes
_iucr_refine_instructions_details
;
#
# Punched on 03/11/15 at 12:27:15
#
#LIST     12
BLOCK SCALE X'S, U'S
CONT H (31,X'S,U[ISO])
CONT H (361,X'S,U[ISO])
CONT H (201,X'S,U[ISO])
CONT H (202,X'S,U[ISO])
CONT H (291,X'S,U[ISO])
CONT H (292,X'S,U[ISO])
RIDE C   (   4,X'S) H   (  41,X'S)
RIDE C   (   6,X'S) H   (  61,X'S)
RIDE C   (   9,X'S) H   (  91,X'S)
RIDE C   (  12,X'S) H   ( 123,X'S) H   ( 121,X'S) H   ( 122,X'S)
RIDE C   (  13,X'S) H   ( 131,X'S)
RIDE C   (  14,X'S) H   ( 141,X'S)
RIDE C   (  15,X'S) H   ( 151,X'S)
RIDE C   (  16,X'S) H   ( 161,X'S)
RIDE C   (  17,X'S) H   ( 172,X'S) H   ( 173,X'S) H   ( 171,X'S)
RIDE C   (  23,X'S) H   ( 231,X'S)
RIDE C   (  24,X'S) H   ( 241,X'S)
RIDE C   (  25,X'S) H   ( 251,X'S)
RIDE C   (  26,X'S) H   ( 261,X'S)
RIDE C   (  32,X'S) H   ( 321,X'S)
RIDE C   (  33,X'S) H   ( 331,X'S)
RIDE C   (  34,X'S) H   ( 341,X'S)
RIDE C   (  35,X'S) H   ( 351,X'S)
RIDE C   (  39,X'S) H   ( 391,X'S)
RIDE C   (  41,X'S) H   ( 411,X'S)
RIDE C   (  44,X'S) H   ( 441,X'S)
RIDE C   (  45,X'S) H   ( 451,X'S)
RIDE C   (  46,X'S) H   ( 461,X'S)
RIDE C   (  49,X'S) H   ( 493,X'S) H   ( 492,X'S) H   ( 491,X'S)
RIDE C   (  50,X'S) H   ( 501,X'S)
RIDE C   (  51,X'S) H   ( 511,X'S)
RIDE C   (  52,X'S) H   ( 523,X'S) H   ( 522,X'S) H   ( 521,X'S)
END
#
# Punched on 03/11/15 at 12:27:15
#
#LIST     16
NO
REM   HREST   START (DO NOT REMOVE THIS LINE)
REM   HREST   END (DO NOT REMOVE THIS LINE)
END
;
