# Supplementary material for: Structure and physicochemical characterization of a naproxen–picolinamide cocrystal
Source: Acta Crystallogr C Struct Chem. 2017 Feb 6;73(Pt 3):168–75. doi: 10.1107/S2053229616011980 (PMC5391861; doi:10.1107/S2053229616011980)
Supplement: Supplementary file 2 [file c-73-00168-Isup2.hkl]

data_I
#  NPXPA in P2(1)                          
_audit_creation_date        "15-11-03"
_audit_creation_method      CRYSTALS 

_cell_length_a                    5.3048(5)
_cell_angle_alpha                 90
_cell_length_b                    31.891(3)
_cell_angle_beta                  98.184(3)
_cell_length_c                    10.5080(10)
_cell_angle_gamma                 90
loop_
 _symmetry_equiv_pos_as_xyz
 'x,y,z'
 '-x,y+1/2,-z'

# NOTE FO on scale of Fc,      6.86161
# Status flags: 
#    o - used in refinement 
#    < - excluded by I/sigmaI cutoff 
#    l - excluded at low resolution  
#    h - excluded at high resolution  
#    x - excluded for another reason  

loop_
_refln_index_h
_refln_index_k
_refln_index_l
_refln_F_squared_meas
_refln_F_squared_calc
_refln_F_squared_sigma
_refln_observed_status
_refln_refinement_weight
   1 -41   0      144.54       64.14       47.08 o   0.8807E-03
   0 -40   0      388.90      397.63       56.97 o   0.7730E-03
   1 -40   0      100.99       11.55       31.48 o   0.3303E-03
   2 -40   0      -26.84        0.92       40.96 <   0.0000E+00
   1 -39   0      118.65      111.01       30.80 o   0.1845E-02
   1 -38   0      132.06       70.84       29.99 o   0.1277E-02
   1 -37   0       92.99       96.75       26.98 o   0.1983E-02
   0 -36   0      805.10      795.70       64.03 o   0.9295E-03
   1 -36   0       80.98       85.26       34.84 o   0.1931E-02
   2 -35   0       29.19        1.37       34.37 <   0.0000E+00
   0 -34   0       33.90       14.43       30.60 <   0.0000E+00
   1 -34   0      279.19      205.12       38.61 o   0.8162E-03
   1 -33   0      148.78      104.13       25.81 o   0.1684E-02
   2 -33   0       -8.47        7.33       27.31 <   0.0000E+00
   3 -33   0      -35.78        7.27       31.07 <   0.0000E+00
   0 -32   0       60.74       32.18       28.25 o   0.3648E-03
   1 -32   0      226.70      164.74       23.81 o   0.1038E-02
   2 -32   0      126.65      119.37       33.90 o   0.1735E-02
   1 -31   0       48.49       49.30       18.81 o   0.3791E-03
   2 -31   0      290.02      280.61       37.67 o   0.8003E-03
   3 -31   0      163.84      172.32       36.72 o   0.1130E-02
   0 -30   0       55.56       65.66       21.66 o   0.1195E-02
   1 -30   0      456.46      401.78       28.96 o   0.7111E-03
   2 -30   0       53.67       59.99       26.37 o   0.1019E-02
   3 -30   0       43.79       11.72       33.90 <   0.0000E+00
   1 -29   0      281.08      212.64       22.50 o   0.8099E-03
   2 -29   0      -32.02        1.70       22.60 <   0.0000E+00
   3 -29   0       54.61       90.30       26.37 o   0.1761E-02
   0 -28   0      281.55      249.27       32.96 o   0.8004E-03
   1 -28   0      333.34      350.56       23.80 o   0.7483E-03
   2 -28   0        9.42       20.83       21.66 <   0.0000E+00
   3 -28   0       81.92      107.76       29.19 o   0.1797E-02
   4 -28   0       33.90       63.85       33.90 <   0.0000E+00
   1 -27   0      100.99       83.48       16.98 o   0.1749E-02
   2 -27   0        7.53       38.27       18.36 <   0.0000E+00
   3 -27   0       56.50       63.56       26.37 o   0.1123E-02
   4 -27   0       49.67       20.43       22.48 o   0.3643E-03
   5 -27   0        1.41       44.20       41.43 <   0.0000E+00
   0 -26   0      159.14      134.43       25.42 o   0.1472E-02
   1 -26   0       85.69       94.97       14.66 o   0.1956E-02
   2 -26   0       95.58       45.58       24.01 o   0.3517E-03
   3 -26   0        7.06        5.91       22.60 <   0.0000E+00
   4 -26   0        8.47       47.10       27.31 <   0.0000E+00
   5 -26   0       56.97       48.19       42.84 <   0.0000E+00
   6 -26   0      -43.32       10.25       54.14 <   0.0000E+00
   1 -25   0      184.33      199.73       17.15 o   0.9858E-03
   2 -25   0       80.51       93.02       21.19 o   0.1928E-02
   3 -25   0      198.45      179.82       21.17 o   0.1085E-02
   4 -25   0       34.13       23.73       19.98 <   0.0000E+00
   6 -25   0      241.06      199.31       59.32 o   0.9175E-03
   0 -24   0      305.56      282.07       25.89 o   0.7739E-03
   1 -24   0      391.01      392.24       21.31 o   0.7903E-03
   2 -24   0       94.16       77.08       21.66 o   0.1698E-02
   3 -24   0       60.50       54.35       15.82 o   0.7837E-03
   4 -24   0      221.52      205.97       24.80 o   0.9528E-03
   5 -24   0       36.25       33.37       32.96 <   0.0000E+00
   6 -24   0       68.74       82.05       49.91 <   0.0000E+00
   1 -23   0       88.98       90.38       13.65 o   0.1994E-02
   2 -23   0      135.12      158.60       22.13 o   0.1169E-02
   3 -23   0      562.86      723.89       26.47 o   0.6259E-03
   4 -23   0      134.42      167.88       21.49 o   0.1096E-02
   5 -23   0       45.67       72.39       32.96 <   0.0000E+00
   6 -23   0      134.18       27.01       48.97 o   0.3199E-03
   0 -22   0      594.64      627.36       32.49 o   0.8571E-03
   1 -22   0       58.38       61.31       12.49 o   0.9786E-03
   2 -22   0      203.39      248.15       24.48 o   0.7859E-03
   3 -22   0      421.85      418.82       18.01 o   0.8006E-03
   4 -22   0      121.94      142.60       19.34 o   0.1391E-02
   5 -22   0       10.59       31.16       23.33 <   0.0000E+00
   1 -21   0      261.54      268.14       16.19 o   0.8193E-03
   2 -21   0       53.44       52.30       11.83 o   0.4104E-03
   3 -21   0      402.86      347.18       17.34 o   0.6867E-03
   4 -21   0       67.09      100.43       17.99 o   0.1791E-02
   5 -21   0      -18.83        7.70       28.72 <   0.0000E+00
   6 -21   0       51.32       40.87       44.73 <   0.0000E+00
   0 -20   0     1502.85     1484.65       51.32 o   0.3906E-03
   1 -20   0       87.34       58.05       11.67 o   0.7130E-03
   2 -20   0       67.33       72.96       11.32 o   0.1478E-02
   3 -20   0       69.05       84.05       10.38 o   0.1841E-02
   4 -20   0       53.91       51.95       17.17 o   0.6325E-03
   5 -20   0        8.95       58.22       27.78 <   0.0000E+00
   6 -20   0       23.31        8.56       28.64 <   0.0000E+00
   1 -19   0      249.06      215.62       15.32 o   0.8775E-03
   2 -19   0      232.90      258.25       13.06 o   0.8214E-03
   3 -19   0       55.91       53.00        8.99 o   0.4690E-03
   4 -19   0       28.72       32.15       15.32 <   0.0000E+00
   5 -19   0       -6.59       18.17       28.72 <   0.0000E+00
   6 -19   0       26.13       25.78       28.55 <   0.0000E+00
   0 -18   0     1790.99     1794.76       55.56 o   0.2318E-03
   1 -18   0       20.95       13.59        8.16 <   0.0000E+00
   2 -18   0       38.14       43.36        8.07 o   0.3768E-03
   3 -18   0        0.00       10.49        7.19 <   0.0000E+00
   4 -18   0       14.12        8.31       14.68 <   0.0000E+00
   5 -18   0       47.08      116.16       29.19 <   0.0000E+00
   6 -18   0       24.48       19.26       27.33 <   0.0000E+00
   1 -17   0       41.43       36.18        8.66 o   0.3778E-03
   2 -17   0      194.80      220.79        9.35 o   0.8780E-03
   3 -17   0        6.24        1.90        7.07 <   0.0000E+00
   4 -17   0       14.12       29.18       14.84 <   0.0000E+00
   5 -17   0      170.67      239.33       22.31 o   0.7546E-03
   6 -17   0      -27.31       21.57       32.96 <   0.0000E+00
   1 -16   0      175.77      187.60       10.52 o   0.1106E-02
   2 -16   0     1732.26     1791.70       25.79 o   0.2136E-03
   3 -16   0        2.59        0.17        6.72 <   0.0000E+00
   4 -16   0      241.37      255.28       15.23 o   0.8398E-03
   5 -16   0       21.19       60.05       17.81 <   0.0000E+00
   6 -16   0      113.47      209.10       39.55 o   0.7513E-03
   7 -16   0      -64.97       32.92       43.79 <   0.0000E+00
   1 -15   0      963.14      919.10       19.70 o   0.8224E-03
   2 -15   0      166.08      178.83        8.02 o   0.1111E-02
   3 -15   0      692.34      718.38       15.64 o   0.9107E-03
   4 -15   0        8.47       26.28       13.65 <   0.0000E+00
   5 -15   0       81.45      109.94       24.95 o   0.1767E-02
   6 -15   0      137.01      137.45       27.97 o   0.1560E-02
   7 -15   0      -46.61       59.46       47.55 <   0.0000E+00
   0 -14   0     2698.26     2851.57       72.51 o   0.4571E-04
   1 -14   0      695.40      632.45       18.67 o   0.7916E-03
   2 -14   0      326.39      353.72        9.66 o   0.7365E-03
   3 -14   0      263.66      269.57       10.97 o   0.8370E-03
   4 -14   0       85.22       68.18       15.82 o   0.1242E-02
   5 -14   0       63.56       71.98       26.37 o   0.1495E-02
   6 -14   0      -15.07        4.06       24.82 <   0.0000E+00
   7 -14   0      133.24      193.26       48.49 o   0.8744E-03
   1 -13   0      217.99      215.98        9.07 o   0.9270E-03
   2 -13   0      952.70      937.47       16.30 o   0.8636E-03
   3 -13   0      309.48      325.27       12.51 o   0.7627E-03
   4 -13   0      129.47      156.12       16.55 o   0.1254E-02
   5 -13   0        4.24       22.01       16.85 <   0.0000E+00
   6 -13   0      189.27      199.59       38.61 o   0.1010E-02
   7 -13   0       87.10      185.94       46.61 <   0.0000E+00
   0 -12   0      803.21      856.19       27.31 o   0.8134E-03
   1 -12   0     1908.93     1901.94       26.68 o   0.1893E-03
   2 -12   0     6898.65     6112.18      115.78 o   0.4109E-05
   3 -12   0       60.62       21.99        6.77 o   0.3578E-03
   4 -12   0       59.79       51.59       13.99 o   0.4848E-03
   5 -12   0       -6.83        2.35       15.81 <   0.0000E+00
   6 -12   0       32.49       25.36       32.49 <   0.0000E+00
   7 -12   0       67.09       41.63       35.63 <   0.0000E+00
   1 -11   0     1500.97     1461.51       18.78 o   0.3924E-03
   2 -11   0       66.15       37.63        6.49 o   0.3634E-03
   3 -11   0      260.60      257.66       10.34 o   0.8444E-03
   4 -11   0       40.96       47.89        9.42 o   0.4145E-03
   5 -11   0       10.83       22.98       16.50 <   0.0000E+00
   6 -11   0       78.63       71.41       24.67 o   0.1479E-02
   7 -11   0       -6.12       29.28       41.90 <   0.0000E+00
   0 -10   0      623.83      607.44       22.13 o   0.8652E-03
   1 -10   0      152.54      156.79        4.90 o   0.1312E-02
   2 -10   0      304.93      275.36        9.46 o   0.7674E-03
   3 -10   0      819.58      799.31       16.26 o   0.8977E-03
   4 -10   0       20.72       20.13        8.64 <   0.0000E+00
   5 -10   0       11.54        2.34       15.32 <   0.0000E+00
   6 -10   0       34.13       83.31       22.81 <   0.0000E+00
   7 -10   0       -3.77       43.39       43.79 <   0.0000E+00
   1  -9   0     3316.72     3317.90       36.45 o   0.2997E-04
   2  -9   0      595.58      554.10       12.98 o   0.7699E-03
   3  -9   0        3.41        4.52        5.48 <   0.0000E+00
   4  -9   0       18.68       15.42        8.77 <   0.0000E+00
   5  -9   0      117.47      128.62       18.31 o   0.1570E-02
   6  -9   0       71.33       69.77       23.33 o   0.1338E-02
   7  -9   0      -24.01        6.85       41.43 <   0.0000E+00
   0  -8   0     2928.72     2783.72       52.79 o   0.4900E-04
   1  -8   0     6358.55     6440.90       84.29 o   0.4188E-05
   2  -8   0     1184.34     1127.71       25.65 o   0.6423E-03
   3  -8   0      412.44      384.55       11.74 o   0.7484E-03
   4  -8   0      235.57      224.31       14.19 o   0.9031E-03
   5  -8   0       50.38       72.68       16.98 o   0.1314E-02
   6  -8   0      252.12      233.58       28.13 o   0.8587E-03
   7  -8   0      -32.96        7.28       40.96 <   0.0000E+00
   1  -7   0    44820.18    37906.99      513.96 o   0.7811E-07
   2  -7   0     4056.21     3623.14       50.03 o   0.1881E-04
   3  -7   0      322.98      323.43        9.98 o   0.7893E-03
   4  -7   0        3.14        5.40        8.68 <   0.0000E+00
   5  -7   0       15.77       26.19       15.81 <   0.0000E+00
   6  -7   0       10.36       21.98       29.66 <   0.0000E+00
   7  -7   0       22.60       45.99       42.84 <   0.0000E+00
   0  -6   0     1210.00        0.00       32.49 l   0.0000E+00
   1  -6   0     1367.49     1410.22       18.14 o   0.4586E-03
   2  -6   0     1422.15     1356.35       18.50 o   0.4465E-03
   3  -6   0      801.99      787.98       14.19 o   0.9169E-03
   4  -6   0      264.29      268.40       14.47 o   0.8387E-03
   5  -6   0      141.01      148.02       18.98 o   0.1393E-02
   6  -6   0      274.96      277.52       39.08 o   0.7987E-03
   7  -6   0      -19.30       35.52       41.43 <   0.0000E+00
   1  -5   0     4095.95     4093.13       56.37 o   0.1514E-04
   2  -5   0     4244.66     3924.59       42.97 o   0.1570E-04
   3  -5   0     1223.18     1183.86       18.47 o   0.6163E-03
   4  -5   0       47.40       31.75        9.42 o   0.3706E-03
   5  -5   0        5.41       10.30       13.82 <   0.0000E+00
   6  -5   0       47.55       41.93       30.13 <   0.0000E+00
   7  -5   0      -46.61       29.11       38.14 <   0.0000E+00
   0  -4   0      490.12        0.00       10.82 l   0.0000E+00
   1  -4   0    13160.64    12487.14      152.86 o   0.7743E-06
   2  -4   0     2976.04     2790.69       31.24 o   0.4758E-04
   3  -4   0      141.79      152.78        6.85 o   0.1346E-02
   4  -4   0      124.61      107.13       11.11 o   0.1832E-02
   5  -4   0       33.43       21.75       16.15 <   0.0000E+00
   6  -4   0       12.71       11.83       28.25 <   0.0000E+00
   7  -4   0      -82.39        0.95       39.08 <   0.0000E+00
   1  -3   0      762.63      810.34       10.16 o   0.8645E-03
   2  -3   0      224.67      220.81        6.45 o   0.9260E-03
   3  -3   0      659.62      651.55       11.81 o   0.9163E-03
   4  -3   0       30.76       28.68        8.79 o   0.3791E-03
   5  -3   0      403.02      399.09       21.39 o   0.7883E-03
   6  -3   0       35.31       38.64       22.00 <   0.0000E+00
   7  -3   0       67.33       31.95       38.14 <   0.0000E+00
   1  -2   0     8687.62     8773.22       90.49 o   0.1861E-05
   2  -2   0       93.85       87.64        4.25 o   0.1903E-02
   3  -2   0      375.16      388.41        9.12 o   0.7899E-03
   4  -2   0       83.18       68.42       10.79 o   0.1264E-02
   5  -2   0       78.31       79.23       14.16 o   0.1781E-02
   6  -2   0       43.55       34.34       21.84 <   0.0000E+00
   7  -2   0       -2.82        3.16       41.43 <   0.0000E+00
   1  -1   0       90.40        0.00        3.16 l   0.0000E+00
   2  -1   0      544.58      574.29        8.56 o   0.8419E-03
   3  -1   0      800.31      793.83       12.98 o   0.9399E-03
   4  -1   0      409.77      428.52       16.87 o   0.7780E-03
   5  -1   0      608.61      644.16       25.56 o   0.8581E-03
   6  -1   0       28.01        0.28       21.84 <   0.0000E+00
   7  -1   0      -24.48        4.76       40.49 <   0.0000E+00
   1   0   0       11.14        0.00        2.01 l   0.0000E+00
   2   0   0     1892.92     1948.03       21.08 o   0.1583E-03
   3   0   0      190.84      216.35        7.27 o   0.9564E-03
   4   0   0      150.82      140.29       12.60 o   0.1440E-02
   5   0   0      262.25      208.83       22.65 o   0.8538E-03
   6   0   0       12.01       14.65       20.15 <   0.0000E+00
   7   0   0      -45.20        0.31       39.08 <   0.0000E+00
   1   1   0       86.63        0.00        3.12 l   0.0000E+00
   2   1   0      548.19      573.88        8.56 o   0.8499E-03
   3   1   0      783.05      793.54       12.83 o   0.9377E-03
   4   1   0      405.96      428.01       14.40 o   0.7719E-03
   5   1   0      630.74      644.25       25.93 o   0.9061E-03
   6   1   0       -8.95        0.27       19.41 <   0.0000E+00
   7   1   0      -38.61        4.76       39.55 <   0.0000E+00
   1   2   0     8670.97     8774.25       81.88 o   0.1857E-05
   2   2   0       90.48       86.99        4.18 o   0.1911E-02
   3   2   0      368.10      388.81        9.09 o   0.7770E-03
   4   2   0       69.09       68.39        8.89 o   0.1316E-02
   5   2   0       77.37       79.28       16.05 o   0.1777E-02
   6   2   0       64.74       34.38       22.41 o   0.3628E-03
   7   2   0      -23.54        3.17       42.37 <   0.0000E+00
   1   3   0      774.18      810.44        9.33 o   0.8899E-03
   2   3   0      222.85      221.37        5.69 o   0.9296E-03
   3   3   0      643.42      652.00       12.88 o   0.9186E-03
   4   3   0       37.67       28.66        8.41 o   0.3751E-03
   5   3   0      403.49      399.30       27.49 o   0.7879E-03
   6   3   0       36.72       38.65       22.08 <   0.0000E+00
   7   3   0        7.06       31.91       40.02 <   0.0000E+00
   0   4   0      504.25        0.00       10.83 l   0.0000E+00
   1   4   0    13243.08    12486.29      124.32 o   0.7697E-06
   2   4   0     2934.13     2790.12       30.92 o   0.4883E-04
   3   4   0      155.84      153.03        7.63 o   0.1356E-02
   4   4   0      101.93      107.27        9.74 o   0.1899E-02
   5   4   0       29.35       21.73       13.00 <   0.0000E+00
   6   4   0       36.72       11.80       21.95 <   0.0000E+00
   7   4   0       -2.82        0.93       38.14 <   0.0000E+00
   1   5   0     4213.66     4091.32       41.25 o   0.1461E-04
   2   5   0     4120.44     3925.33       41.98 o   0.1639E-04
   3   5   0     1240.13     1182.96       18.90 o   0.5937E-03
   4   5   0       43.43       31.82        9.11 o   0.3729E-03
   5   5   0       16.01       10.30       12.64 <   0.0000E+00
   6   5   0       47.55       41.83       20.68 o   0.3760E-03
   7   5   0        7.06       29.03       37.67 <   0.0000E+00
   0   6   0     1210.71        0.00       23.65 l   0.0000E+00
   1   6   0     1389.85     1411.34       15.43 o   0.4748E-03
   2   6   0     1408.14     1356.25       17.03 o   0.4586E-03
   3   6   0      787.21      787.68       14.37 o   0.9503E-03
   4   6   0      253.18      267.86       12.75 o   0.8214E-03
   5   6   0      163.22      147.76       16.02 o   0.1352E-02
   6   6   0      272.13      277.50       27.35 o   0.7937E-03
   7   6   0       46.61       35.48       41.90 <   0.0000E+00
   1   7   0    43901.69    37905.18      413.18 o   0.8001E-07
   2   7   0     4045.97     3623.21       41.60 o   0.1888E-04
   3   7   0      313.09      323.61        9.51 o   0.7718E-03
   4   7   0       -3.45        5.39        8.34 <   0.0000E+00
   5   7   0       21.50       26.34       13.07 <   0.0000E+00
   6   7   0       -9.89       21.91       20.67 <   0.0000E+00
   7   7   0       13.65       45.81       42.37 <   0.0000E+00
   0   8   0     2888.78     2784.00       41.02 o   0.5019E-04
   1   8   0     6644.88     6440.59       64.27 o   0.4014E-05
   2   8   0     1183.09     1127.60       15.38 o   0.6441E-03
   3   8   0      400.78      384.92       12.23 o   0.7692E-03
   4   8   0      236.35      224.22       13.66 o   0.9014E-03
   5   8   0       69.68       72.66       14.47 o   0.1386E-02
   6   8   0      227.88      233.57       25.98 o   0.8640E-03
   7   8   0      -12.24        7.17       40.96 <   0.0000E+00
   1   9   0     3237.21     3318.54       30.90 o   0.2966E-04
   2   9   0      586.32      555.06        9.86 o   0.7901E-03
   3   9   0       -1.29        4.53        6.43 <   0.0000E+00
   4   9   0       19.46       15.50        8.69 <   0.0000E+00
   5   9   0      136.54      128.89       16.31 o   0.1599E-02
   6   9   0       99.58       69.82       23.31 o   0.1233E-02
   7   9   0      -38.61        6.86       40.96 <   0.0000E+00
   0  10   0      611.12      608.62       11.95 o   0.8954E-03
   1  10   0      160.01      157.14        4.42 o   0.1305E-02
   2  10   0      297.87      275.64        7.14 o   0.7804E-03
   3  10   0      775.44      798.53       16.90 o   0.9195E-03
   4  10   0       29.07       20.21        8.22 o   0.3747E-03
   5  10   0       -1.41        2.40       13.38 <   0.0000E+00
   6  10   0       63.80       83.09       22.49 o   0.1751E-02
   7  10   0       -1.41       43.38       42.37 <   0.0000E+00
   1  11   0     1500.83     1459.95       16.39 o   0.3925E-03
   2  11   0       59.73       37.40        4.45 o   0.3669E-03
   3  11   0      240.82      258.60       13.47 o   0.8041E-03
   4  11   0       52.50       47.98        8.77 o   0.4194E-03
   5  11   0       27.94       23.05       14.37 <   0.0000E+00
   6  11   0       94.16       71.30       21.29 o   0.1404E-02
   7  11   0        0.47       29.23       41.90 <   0.0000E+00
   0  12   0      819.22      855.35       20.16 o   0.8496E-03
   1  12   0     1944.07     1903.39       20.55 o   0.1819E-03
   2  12   0     6923.37     6109.56       60.43 o   0.4093E-05
   3  12   0       63.40       21.92        8.68 o   0.3562E-03
   4  12   0       61.68       51.45        8.78 o   0.4783E-03
   5  12   0       13.65        2.31       14.09 <   0.0000E+00
   6  12   0       41.90       25.52       21.12 <   0.0000E+00
   7  12   0      121.94       41.47       46.61 o   0.3345E-03
   1  13   0      223.25      215.77        6.01 o   0.9295E-03
   2  13   0      903.91      936.33       12.16 o   0.8344E-03
   3  13   0      301.79      326.02       13.98 o   0.7480E-03
   4  13   0      148.07      156.13       10.96 o   0.1324E-02
   5  13   0       25.27       21.96       14.99 <   0.0000E+00
   6  13   0      207.16      198.97       27.82 o   0.1005E-02
   7  13   0       84.28      186.01       45.67 <   0.0000E+00
   0  14   0     2746.12     2850.93       41.51 o   0.4702E-04
   1  14   0      683.47      632.50       10.55 o   0.8163E-03
   2  14   0      329.98      353.35        7.57 o   0.7432E-03
   3  14   0      277.63      269.18       13.79 o   0.8136E-03
   4  14   0       61.09       68.09        9.34 o   0.1280E-02
   5  14   0       75.64       72.20       16.14 o   0.1532E-02
   6  14   0       16.71        4.06       24.47 <   0.0000E+00
   7  14   0      142.19      193.62       48.02 o   0.8937E-03
   1  15   0      927.04      919.21       12.46 o   0.8980E-03
   2  15   0      167.92      178.61        7.04 o   0.1118E-02
   3  15   0      741.07      718.15       20.82 o   0.8880E-03
   4  15   0       15.07       26.19        8.93 <   0.0000E+00
   5  15   0      121.94      109.92       16.83 o   0.1849E-02
   6  15   0      158.19      137.31       24.25 o   0.1459E-02
   7  15   0       -8.00       59.52       47.08 <   0.0000E+00
   0  16   0      985.19      960.57       21.70 o   0.8116E-03
   1  16   0      180.73      188.26        6.01 o   0.1114E-02
   2  16   0     1709.54     1791.68       24.06 o   0.2076E-03
   3  16   0        4.08        0.18        8.32 <   0.0000E+00
   4  16   0      227.29      255.27       13.03 o   0.8125E-03
   5  16   0       34.13       59.82       16.85 <   0.0000E+00
   6  16   0      256.12      209.35       32.68 o   0.8648E-03
   7  16   0        5.18       32.90       48.02 <   0.0000E+00
   1  17   0       55.49       36.09        4.44 o   0.3697E-03
   2  17   0      230.11      220.74       10.12 o   0.9144E-03
   3  17   0        1.73        1.87        8.75 <   0.0000E+00
   4  17   0       20.13       29.06        9.11 <   0.0000E+00
   5  17   0      194.68      239.84       22.51 o   0.7993E-03
   6  17   0        3.30       21.65       32.02 <   0.0000E+00
   0  18   0     1722.25     1792.22       29.96 o   0.2213E-03
   1  18   0        6.59       13.64        4.71 <   0.0000E+00
   2  18   0       31.19       42.77        6.64 o   0.3731E-03
   3  18   0       23.07       10.51        9.75 <   0.0000E+00
   4  18   0        2.94        8.26        9.21 <   0.0000E+00
   5  18   0       91.57      115.81       20.02 o   0.1679E-02
   6  18   0      -31.54       19.14       32.49 <   0.0000E+00
   1  19   0      220.81      215.11       10.21 o   0.9420E-03
   2  19   0      240.90      258.47       12.64 o   0.8361E-03
   3  19   0       55.56       52.72        8.95 o   0.4596E-03
   4  19   0       18.83       32.12        9.97 <   0.0000E+00
   5  19   0        8.47       18.03       23.54 <   0.0000E+00
   6  19   0       12.71       25.88       28.63 <   0.0000E+00
   0  20   0     1456.47     1484.84       32.87 o   0.3985E-03
   1  20   0       72.86       58.20        6.78 o   0.7432E-03
   2  20   0       76.04       72.75       11.69 o   0.1466E-02
   3  20   0       72.15       83.93        9.84 o   0.1861E-02
   4  20   0       41.90       52.19       10.43 o   0.6281E-03
   5  20   0       72.51       58.22       21.43 o   0.7289E-03
   6  20   0       30.84        8.54       27.43 <   0.0000E+00
   1  21   0      252.24      268.16       10.59 o   0.8019E-03
   2  21   0       53.67       52.44       11.27 o   0.4147E-03
   3  21   0      383.95      346.71       16.09 o   0.7170E-03
   4  21   0       97.69      100.31       12.25 o   0.2004E-02
   5  21   0       17.26        7.78       17.92 <   0.0000E+00
   6  21   0        6.12       40.99       36.25 <   0.0000E+00
   0  22   0      618.18      627.00       20.77 o   0.9086E-03
   1  22   0       62.15       61.39        7.14 o   0.9875E-03
   2  22   0      245.92      247.54       13.68 o   0.8706E-03
   3  22   0      414.63      418.92       19.17 o   0.7875E-03
   4  22   0      141.83      142.38       13.80 o   0.1481E-02
   5  22   0       15.30       31.20       22.86 <   0.0000E+00
   1  23   0       90.21       90.42        6.65 o   0.2002E-02
   2  23   0      159.92      158.27       12.18 o   0.1259E-02
   3  23   0      671.07      723.59       22.70 o   0.8466E-03
   4  23   0      157.84      168.02       14.71 o   0.1169E-02
   5  23   0       66.86       72.33       19.46 o   0.1514E-02
   0  24   0      299.68      282.50       16.59 o   0.7848E-03
   1  24   0      374.39      392.35       11.00 o   0.7612E-03
   2  24   0       81.45       76.93       10.87 o   0.1767E-02
   3  24   0       62.62       54.31       12.05 o   0.7784E-03
   4  24   0      187.27      206.59       15.06 o   0.9454E-03
   5  24   0       54.14       33.40       28.72 <   0.0000E+00
   6  24   0       33.90       82.39       52.26 <   0.0000E+00
   1  25   0      214.88      198.98        9.83 o   0.9820E-03
   2  25   0       93.38       92.93       11.05 o   0.2020E-02
   3  25   0      153.72      179.96       12.99 o   0.1086E-02
   4  25   0       31.54       23.59       21.98 <   0.0000E+00
   5  25   0       30.60       27.79       42.84 <   0.0000E+00
   0  26   0      138.89      133.80       14.63 o   0.1576E-02
   1  26   0      109.42       94.90        8.24 o   0.1925E-02
   2  26   0       44.41       45.82       10.20 o   0.3791E-03
   3  26   0       -2.12        5.88       10.02 <   0.0000E+00
   5  26   0       22.13       48.28       37.67 <   0.0000E+00
   1  27   0       90.68       83.36        7.95 o   0.1809E-02
   2  27   0       41.27       38.45       10.25 o   0.3796E-03
   3  27   0       76.63       63.63       12.18 o   0.1113E-02
   4  27   0       25.42       20.59       20.20 <   0.0000E+00
   5  27   0       78.16       44.15       43.79 <   0.0000E+00
   0  28   0      236.82      248.78       18.69 o   0.8482E-03
   1  28   0      302.15      350.78       14.09 o   0.6960E-03
   2  28   0       25.89       20.68       10.85 <   0.0000E+00
   3  28   0       88.63      107.96       13.22 o   0.1838E-02
   4  28   0       73.68       63.68       23.97 o   0.9273E-03
   5  28   0      -77.68        5.70       40.49 <   0.0000E+00
   1  29   0      231.05      212.89       13.47 o   0.9214E-03
   2  29   0      -14.36        1.67       15.65 <   0.0000E+00
   3  29   0       67.48       90.33       15.77 o   0.1847E-02
   4  29   0       43.55       30.52       26.16 <   0.0000E+00
   5  29   0       38.14      124.85       46.14 <   0.0000E+00
   0  30   0       58.15       65.74       15.67 o   0.1208E-02
   1  30   0      390.07      401.17       16.77 o   0.7734E-03
   2  30   0       36.49       60.02       19.23 <   0.0000E+00
   3  30   0        1.88       11.73       26.84 <   0.0000E+00
   4  30   0       71.33       39.53       26.14 o   0.3618E-03
   1  31   0       63.09       49.04       13.67 o   0.3706E-03
   2  31   0      245.30      280.56       26.10 o   0.7604E-03
   3  31   0      169.02      172.42       20.39 o   0.1145E-02
   4  31   0      101.23       94.29       27.81 o   0.1982E-02
   0  32   0       25.19       32.18       14.21 <   0.0000E+00
   1  32   0      198.21      164.59       24.52 o   0.1130E-02
   2  32   0      103.58      119.80       24.01 o   0.1662E-02
   3  32   0       47.24       74.73       18.77 o   0.1484E-02
   4  32   0      109.23       35.96       41.43 o   0.3382E-03
   1  33   0       77.45      103.63       23.21 o   0.1837E-02
   2  33   0       24.01        7.35       29.66 <   0.0000E+00
   3  33   0       -1.41        7.17       18.58 <   0.0000E+00
   4  33   0       72.51        9.18       40.49 <   0.0000E+00
   5  33   0      -56.50        1.48       52.26 <   0.0000E+00
   0  34   0       10.83       14.26       29.66 <   0.0000E+00
   1  34   0      140.77      205.33       33.90 o   0.8216E-03
   2  34   0        4.47       14.19       21.22 <   0.0000E+00
   3  34   0       84.75       76.77       26.13 o   0.1846E-02
   4  34   0       71.09        8.04       41.43 <   0.0000E+00
   5  34   0      -33.90       28.16       54.14 <   0.0000E+00
   1  35   0       65.68       71.27       23.31 o   0.1487E-02
   2  35   0       19.30        1.39       22.98 <   0.0000E+00
   3  35   0      314.66      317.96       28.87 o   0.7801E-03
   4  35   0       51.79       61.89       31.14 <   0.0000E+00
   0  36   0      768.84      795.70       60.26 o   0.9039E-03
   1  36   0       57.44       85.33       22.66 o   0.1774E-02
   2  36   0        7.53       14.94       36.72 <   0.0000E+00
   3  36   0       36.96       83.46       28.81 <   0.0000E+00
   4  36   0      160.55       88.37       45.20 o   0.1524E-02
   1  37   0       71.56       96.81       38.14 <   0.0000E+00
   2  37   0       65.91       94.81       40.49 <   0.0000E+00
   3  37   0      -71.09       10.80       35.78 <   0.0000E+00
   4  37   0      162.43      114.39       46.14 o   0.1586E-02
   1  38   0      106.64       71.08       28.49 o   0.1400E-02
   2  38   0       75.80       79.69       44.26 <   0.0000E+00
   3  38   0       76.74       69.55       38.61 <   0.0000E+00
   4  38   0      143.36      109.44       35.46 o   0.1695E-02
   3  39   0       11.77       36.12       31.20 <   0.0000E+00
   3  40   0       29.19       52.18       39.55 <   0.0000E+00
   1  41   0        0.00       64.14       43.32 <   0.0000E+00
   3  41   0      -28.72        8.20       45.20 <   0.0000E+00
   2  42   0      -15.54       47.80       56.03 <   0.0000E+00
   2  43   0      258.95      375.30       70.15 o   0.5972E-03
   0 -44   1       60.74       37.74       55.09 <   0.0000E+00
  -1 -43   1      218.93      164.86       55.56 o   0.1060E-02
  -1 -42   1       81.45       22.75       48.49 <   0.0000E+00
   0 -42   1      106.40       48.80       49.91 o   0.3920E-03
  -1 -41   1        5.18        9.36       42.84 <   0.0000E+00
   0 -41   1      161.73      147.53       35.31 o   0.1357E-02
  -1 -40   1      241.29      173.43       35.14 o   0.9607E-03
   0 -40   1      381.83      385.49       55.56 o   0.7851E-03
   1 -40   1       22.13       58.98       42.84 <   0.0000E+00
  -2 -39   1       19.30        3.22       39.08 <   0.0000E+00
   0 -39   1      327.69      287.66       55.56 o   0.7400E-03
   1 -39   1      187.39      132.11       49.44 o   0.1353E-02
   2 -39   1       24.48        2.70       38.61 <   0.0000E+00
  -1 -38   1      150.66      167.97       42.37 o   0.1154E-02
   0 -38   1       16.48       76.45       34.37 <   0.0000E+00
   1 -38   1       49.44        3.81       27.16 <   0.0000E+00
   2 -38   1       47.55       46.89       37.67 <   0.0000E+00
  -1 -37   1      172.79      150.06       28.31 o   0.1297E-02
   0 -37   1       84.28       53.57       26.47 o   0.6360E-03
   1 -37   1       44.49       51.38       27.19 <   0.0000E+00
  -3 -36   1      142.19      156.45       42.84 o   0.1249E-02
  -2 -36   1       77.68       40.97       34.37 o   0.3598E-03
  -1 -36   1      477.88      479.64       49.44 o   0.8328E-03
   0 -36   1      395.02      323.59       48.49 o   0.6662E-03
   1 -36   1       -2.12       14.89       24.15 <   0.0000E+00
  -1 -35   1      212.81      193.85       27.47 o   0.1000E-02
   0 -35   1      137.95      106.75       34.84 o   0.1747E-02
  -1 -34   1       13.18        2.02       27.31 <   0.0000E+00
   0 -34   1      519.31      564.82       49.44 o   0.8042E-03
   1 -34   1       56.73       41.16       21.15 o   0.3705E-03
   2 -34   1       48.97       53.85       30.60 <   0.0000E+00
   3 -34   1       -0.47       40.70       35.78 <   0.0000E+00
  -2 -33   1      109.23       76.30       32.96 o   0.1460E-02
  -1 -33   1       36.96       38.02       19.32 <   0.0000E+00
   0 -33   1      309.80      283.20       28.13 o   0.7699E-03
   1 -33   1      109.94       73.11       21.98 o   0.1406E-02
  -3 -32   1       14.60       13.84       34.37 <   0.0000E+00
  -2 -32   1       63.32       68.56       21.53 o   0.1355E-02
  -1 -32   1      276.37      250.57       26.64 o   0.8107E-03
   0 -32   1       64.74       40.18       19.14 o   0.3657E-03
   1 -32   1       56.97       42.30       18.99 o   0.3716E-03
  -3 -31   1       -0.47       37.53       31.07 <   0.0000E+00
  -2 -31   1       74.86       75.70       20.26 o   0.1731E-02
  -1 -31   1      138.42      114.83       21.00 o   0.1724E-02
   0 -31   1      224.34      182.67       24.15 o   0.9963E-03
   1 -31   1       97.69       78.58       18.66 o   0.1668E-02
   2 -31   1       72.04      101.24       30.13 o   0.1813E-02
   4 -31   1      269.31      238.47       51.32 o   0.8243E-03
  -3 -30   1       91.81      112.77       27.78 o   0.1811E-02
  -2 -30   1      130.65      123.87       20.96 o   0.1690E-02
  -1 -30   1       90.40       80.93       18.98 o   0.1746E-02
   0 -30   1      221.52      192.69       22.33 o   0.9771E-03
   1 -30   1      188.33      161.00       20.74 o   0.1166E-02
   2 -30   1      -19.30       14.06       22.60 <   0.0000E+00
   3 -30   1       56.50       71.54       34.37 <   0.0000E+00
  -3 -29   1       16.95       16.38       27.31 <   0.0000E+00
  -2 -29   1      158.67      166.23       21.65 o   0.1173E-02
  -1 -29   1      426.56      405.34       26.64 o   0.7586E-03
   0 -29   1      273.78      220.18       23.97 o   0.8230E-03
   1 -29   1      274.49      275.27       22.14 o   0.8162E-03
   2 -29   1      209.04      157.81       34.84 o   0.1126E-02
   3 -29   1      153.49      240.54       32.49 o   0.6997E-03
  -5 -28   1       60.26       26.70       40.96 <   0.0000E+00
  -4 -28   1      263.19      246.00       40.02 o   0.8361E-03
  -3 -28   1      271.19      348.19       23.15 o   0.6585E-03
  -2 -28   1      -13.89        8.69       15.49 <   0.0000E+00
  -1 -28   1       93.93       97.57       16.81 o   0.2003E-02
   0 -28   1       16.01       21.40       14.48 <   0.0000E+00
   1 -28   1      275.66      260.99       22.65 o   0.8182E-03
   2 -28   1       48.49       50.56       24.01 o   0.4360E-03
   3 -28   1       -3.30       14.01       28.25 <   0.0000E+00
  -5 -27   1       56.50       27.53       39.08 <   0.0000E+00
  -4 -27   1       41.67       63.04       21.82 <   0.0000E+00
  -3 -27   1       26.84       32.69       16.49 <   0.0000E+00
  -2 -27   1       79.57       92.69       16.33 o   0.1928E-02
  -1 -27   1      197.98      186.79       20.00 o   0.1054E-02
   0 -27   1       58.85       51.32       15.19 o   0.5292E-03
   1 -27   1      306.50      297.70       22.64 o   0.7894E-03
   2 -27   1       16.01       12.06       21.19 <   0.0000E+00
   3 -27   1       35.31       21.23       25.42 <   0.0000E+00
  -6 -26   1      133.71       89.82       49.91 o   0.1718E-02
  -5 -26   1      -29.19       13.92       36.25 <   0.0000E+00
  -4 -26   1       22.13       10.27       29.19 <   0.0000E+00
  -3 -26   1      102.17      128.19       17.98 o   0.1547E-02
  -2 -26   1      338.05      377.82       22.64 o   0.7203E-03
  -1 -26   1       56.26       46.19       13.49 o   0.3737E-03
   0 -26   1       42.61       33.89       12.82 <   0.0000E+00
   1 -26   1      214.69      170.09       19.84 o   0.1041E-02
   2 -26   1       26.84       34.77       19.77 <   0.0000E+00
   3 -26   1       -0.94       15.38       24.01 <   0.0000E+00
   4 -26   1       15.54       54.67       30.13 <   0.0000E+00
   5 -26   1       16.95       40.63       46.14 <   0.0000E+00
  -6 -25   1       13.65       85.94       52.73 <   0.0000E+00
  -5 -25   1       77.68       65.70       39.55 <   0.0000E+00
  -4 -25   1       63.09       85.75       20.16 o   0.1772E-02
  -3 -25   1      137.24      166.33       17.98 o   0.1126E-02
  -2 -25   1      158.67      177.57       18.18 o   0.1078E-02
  -1 -25   1      202.22      185.69       17.49 o   0.1059E-02
   0 -25   1       31.78       12.36       13.32 <   0.0000E+00
   1 -25   1       93.69       79.32       14.86 o   0.1709E-02
   2 -25   1      193.04      202.22       28.25 o   0.9646E-03
   3 -25   1       25.42        4.95       22.60 <   0.0000E+00
   4 -25   1      153.96      176.82       33.90 o   0.1072E-02
  -6 -24   1       10.36       23.80       47.08 <   0.0000E+00
  -5 -24   1       27.31       41.41       33.90 <   0.0000E+00
  -4 -24   1      106.17      129.09       20.68 o   0.1539E-02
  -3 -24   1       83.57       79.31       17.34 o   0.1861E-02
  -2 -24   1       15.69       11.79       10.65 <   0.0000E+00
  -1 -24   1       41.90       50.39       12.57 <   0.0000E+00
   0 -24   1      217.99      165.40       17.36 o   0.1069E-02
   1 -24   1      235.17      226.15       19.23 o   0.8999E-03
   2 -24   1      203.86      234.51       25.42 o   0.8240E-03
   3 -24   1      242.00      309.54       30.13 o   0.6847E-03
   5 -24   1       60.03       48.02       27.63 o   0.4461E-03
  -6 -23   1        7.53       59.24       45.20 <   0.0000E+00
  -4 -23   1      102.40       89.11       19.48 o   0.1910E-02
  -3 -23   1      111.43      116.74       14.68 o   0.1777E-02
  -2 -23   1      331.77      305.16       16.99 o   0.7562E-03
  -1 -23   1      136.54      124.26       14.66 o   0.1688E-02
   0 -23   1       16.48       14.51       10.99 <   0.0000E+00
   1 -23   1      221.28      198.32       18.16 o   0.9597E-03
   2 -23   1       64.50       70.62       21.19 o   0.1252E-02
   3 -23   1      192.09      248.31       26.37 o   0.7483E-03
   4 -23   1      332.87      332.01       27.73 o   0.7816E-03
   5 -23   1       76.51       77.23       26.47 o   0.1791E-02
   6 -23   1      103.58       89.51       46.14 o   0.1919E-02
  -6 -22   1      -11.77        4.48       45.20 <   0.0000E+00
  -5 -22   1       47.55       21.18       23.47 o   0.3644E-03
  -4 -22   1       55.09       77.30       18.65 o   0.1571E-02
  -3 -22   1       77.21       89.06       12.68 o   0.1909E-02
  -2 -22   1       52.38       56.41        9.64 o   0.7821E-03
  -1 -22   1      435.27      445.32       19.64 o   0.7991E-03
   0 -22   1      722.70      756.57       23.97 o   0.8854E-03
   1 -22   1      287.67      283.47       17.82 o   0.8056E-03
   2 -22   1      108.29       84.60       21.66 o   0.1790E-02
   3 -22   1      411.97      433.25       21.74 o   0.7772E-03
   4 -22   1        0.47        1.42       18.67 <   0.0000E+00
   5 -22   1       72.98       32.27       35.78 o   0.3575E-03
   6 -22   1       48.97       12.56       45.67 <   0.0000E+00
  -6 -21   1      -31.07        3.29       44.26 <   0.0000E+00
  -5 -21   1      104.76      114.35       24.98 o   0.1821E-02
  -4 -21   1       -3.06        2.55       16.15 <   0.0000E+00
  -3 -21   1      425.38      468.97       16.48 o   0.7484E-03
  -2 -21   1      169.38      183.33       10.74 o   0.1065E-02
  -1 -21   1      297.79      285.43       17.50 o   0.7870E-03
   0 -21   1      149.72      153.91       13.69 o   0.1333E-02
   1 -21   1        3.30        0.25        9.49 <   0.0000E+00
   2 -21   1       41.43       57.27       16.01 <   0.0000E+00
   3 -21   1      183.30      210.40       13.71 o   0.9148E-03
   4 -21   1       47.79       32.31       18.98 o   0.3718E-03
   5 -21   1       80.98       48.73       34.84 o   0.4199E-03
   6 -21   1      102.64       38.69       46.14 o   0.3433E-03
  -6 -20   1      -45.20        2.59       40.02 <   0.0000E+00
  -5 -20   1       35.78       36.70       30.13 <   0.0000E+00
  -4 -20   1       99.81       95.52       17.98 o   0.2000E-02
  -3 -20   1       47.55       62.69        9.65 o   0.8934E-03
  -2 -20   1       61.05       40.69       10.07 o   0.3694E-03
  -1 -20   1      518.53      537.45       17.42 o   0.8408E-03
   0 -20   1      305.09      303.84       16.19 o   0.7913E-03
   1 -20   1      160.08      165.60       13.16 o   0.1237E-02
   2 -20   1       22.60       44.72       14.12 <   0.0000E+00
   3 -20   1      232.74      234.56       14.60 o   0.8886E-03
   4 -20   1       54.38       22.51       17.31 o   0.3626E-03
   5 -20   1        6.59        8.54       22.47 <   0.0000E+00
   6 -20   1       13.18        8.18       41.43 <   0.0000E+00
  -6 -19   1       60.26       68.41       42.37 <   0.0000E+00
  -5 -19   1      142.19      140.53       32.49 o   0.1476E-02
  -4 -19   1        8.00       13.36       12.97 <   0.0000E+00
  -3 -19   1       10.95       11.27        8.43 <   0.0000E+00
  -2 -19   1      156.15      115.42       11.63 o   0.1586E-02
  -1 -19   1       97.22       84.68        8.04 o   0.1808E-02
   0 -19   1      508.01      551.39       15.77 o   0.7929E-03
   1 -19   1      260.36      288.65       15.99 o   0.7584E-03
   2 -19   1       58.38       77.34       15.54 o   0.1606E-02
   3 -19   1       15.07        5.95        9.81 <   0.0000E+00
   4 -19   1      120.06       95.25       19.48 o   0.1832E-02
   5 -19   1      -36.25       10.87       19.98 <   0.0000E+00
   6 -19   1      115.35       94.62       41.90 o   0.1869E-02
  -6 -18   1       94.63       81.51       40.02 o   0.1749E-02
  -5 -18   1      262.48      268.53       26.65 o   0.8136E-03
  -4 -18   1       72.04       88.17       13.41 o   0.1876E-02
  -3 -18   1      278.25      309.46       13.16 o   0.7472E-03
  -2 -18   1      663.07      685.45       18.23 o   0.9011E-03
  -1 -18   1      211.63      217.32        9.66 o   0.9280E-03
   0 -18   1      160.71      170.04       10.79 o   0.1133E-02
   1 -18   1      313.09      298.32       15.98 o   0.7765E-03
   2 -18   1      590.88      580.75       18.78 o   0.8845E-03
   3 -18   1      435.51      400.12       16.23 o   0.7336E-03
   4 -18   1      294.97      261.60       23.31 o   0.7818E-03
   5 -18   1       41.20       25.28       21.31 <   0.0000E+00
   6 -18   1       75.10       58.66       27.32 o   0.9251E-03
  -7 -17   1      -23.07       10.70       48.49 <   0.0000E+00
  -6 -17   1       24.01       38.90       33.90 <   0.0000E+00
  -5 -17   1       28.01       26.65       19.48 <   0.0000E+00
  -4 -17   1      216.11      221.58       15.62 o   0.9446E-03
  -3 -17   1       52.85       44.26        8.25 o   0.3760E-03
  -2 -17   1        8.71        4.46        5.95 <   0.0000E+00
  -1 -17   1      286.14      263.69       10.31 o   0.7970E-03
   0 -17   1     1070.64     1062.66       23.02 o   0.7786E-03
   1 -17   1      883.72      859.82       25.30 o   0.8701E-03
   2 -17   1     1600.78     1573.87       28.40 o   0.3281E-03
   3 -17   1       86.00       81.23       10.01 o   0.1822E-02
   4 -17   1      326.04      330.97       24.47 o   0.7815E-03
   5 -17   1       70.62       87.86       29.66 o   0.1864E-02
   6 -17   1       37.90       20.76       26.83 <   0.0000E+00
  -7 -16   1        3.30       39.85       50.38 <   0.0000E+00
  -6 -16   1       64.03       58.52       36.25 <   0.0000E+00
  -5 -16   1      100.05      118.29       21.14 o   0.1647E-02
  -4 -16   1      484.31      514.34       20.71 o   0.7933E-03
  -3 -16   1       42.73       39.72        7.88 o   0.3791E-03
  -2 -16   1      319.57      378.29       10.43 o   0.6968E-03
  -1 -16   1       69.52       37.97        8.14 o   0.3613E-03
   0 -16   1       83.57       93.47       10.65 o   0.1937E-02
   1 -16   1      203.39      207.39       12.65 o   0.9699E-03
   2 -16   1      819.69      791.89       18.35 o   0.8963E-03
   3 -16   1      192.72      194.41       13.00 o   0.1053E-02
   4 -16   1       55.56       90.02       16.32 o   0.1767E-02
   5 -16   1      196.80      192.27       34.37 o   0.1037E-02
   6 -16   1       49.44       54.19       27.48 <   0.0000E+00
  -7 -15   1      -62.15       20.05       47.08 <   0.0000E+00
  -6 -15   1       -9.89       12.76       36.25 <   0.0000E+00
  -5 -15   1       -8.47       20.27       25.42 <   0.0000E+00
  -4 -15   1      135.12      141.16       12.63 o   0.1423E-02
  -3 -15   1      222.93      220.61       10.95 o   0.9315E-03
  -2 -15   1      851.71      876.05       15.87 o   0.8774E-03
  -1 -15   1      520.88      479.52       14.12 o   0.7475E-03
   0 -15   1     1060.28     1079.27       39.08 o   0.7647E-03
   1 -15   1     1735.67     1711.57       37.95 o   0.2592E-03
   2 -15   1      211.40      236.23       10.04 o   0.8419E-03
   3 -15   1       63.09       70.22        9.43 o   0.1320E-02
   4 -15   1       54.85       68.51       14.82 o   0.1316E-02
   5 -15   1       13.89       37.92       17.87 <   0.0000E+00
   6 -15   1       36.25       53.98       35.31 <   0.0000E+00
   7 -15   1      128.06      108.93       50.85 o   0.1815E-02
  -7 -14   1       56.97       92.52       47.08 <   0.0000E+00
  -6 -14   1       34.84       20.18       36.25 <   0.0000E+00
  -5 -14   1       24.95       33.21       25.89 <   0.0000E+00
  -4 -14   1      173.57      181.87       13.64 o   0.1082E-02
  -3 -14   1       76.04       51.84        7.81 o   0.4471E-03
  -2 -14   1     1514.38     1401.13       31.89 o   0.3802E-03
  -1 -14   1     1441.02     1399.01       25.24 o   0.4351E-03
   0 -14   1      198.92      228.52       11.67 o   0.8760E-03
   2 -14   1      608.14      667.69       15.01 o   0.8147E-03
   3 -14   1       87.26       97.07        9.97 o   0.1948E-02
   4 -14   1       15.54       18.71       14.15 <   0.0000E+00
   5 -14   1        4.24        5.08       17.32 <   0.0000E+00
   6 -14   1       47.55       73.83       24.08 <   0.0000E+00
   7 -14   1       68.27       32.37       47.08 <   0.0000E+00
  -7 -13   1       33.90       85.30       45.67 <   0.0000E+00
  -6 -13   1       33.90       46.38       35.78 <   0.0000E+00
  -5 -13   1       -6.12       15.03       16.81 <   0.0000E+00
  -4 -13   1        7.06        9.86       10.21 <   0.0000E+00
  -3 -13   1       90.16       79.66        7.86 o   0.1751E-02
  -2 -13   1      367.00      376.31       13.53 o   0.7679E-03
  -1 -13   1      497.81      475.21       12.63 o   0.7833E-03
   0 -13   1      453.55      458.53       12.15 o   0.8170E-03
   2 -13   1     1000.17      998.67       19.96 o   0.8389E-03
   3 -13   1      543.32      548.69       16.98 o   0.8726E-03
   4 -13   1       13.18       11.70       13.65 <   0.0000E+00
   5 -13   1       41.67       14.85       17.98 <   0.0000E+00
   6 -13   1      202.22      195.38       27.80 o   0.1021E-02
   7 -13   1      -27.31       13.57       43.32 <   0.0000E+00
  -7 -12   1       -3.30       39.18       44.26 <   0.0000E+00
  -6 -12   1      158.67      159.52       36.25 o   0.1276E-02
  -5 -12   1       66.39       95.14       17.90 o   0.1832E-02
  -4 -12   1      197.27      207.90       13.81 o   0.9814E-03
  -3 -12   1       58.38       48.22        7.34 o   0.4616E-03
  -2 -12   1     1565.70     1546.08       23.92 o   0.3500E-03
  -1 -12   1      698.34      706.31       12.91 o   0.9334E-03
   0 -12   1      107.97      122.52        6.75 o   0.1650E-02
   1 -12   1     1245.78     1181.02       39.55 o   0.5889E-03
   2 -12   1      177.97      195.50        9.52 o   0.9865E-03
   3 -12   1        4.24       13.85        7.55 <   0.0000E+00
   4 -12   1      264.83      306.04       21.14 o   0.7202E-03
   5 -12   1      148.07      131.57       20.98 o   0.1544E-02
   6 -12   1       41.67       44.81       24.31 <   0.0000E+00
   7 -12   1       65.91       62.93       45.20 <   0.0000E+00
  -7 -11   1      144.07      184.62       46.14 o   0.9874E-03
  -6 -11   1       79.57       82.10       32.02 o   0.1858E-02
  -5 -11   1      104.29      128.81       19.64 o   0.1538E-02
  -4 -11   1       95.42       99.39       11.75 o   0.1996E-02
  -3 -11   1       54.14       55.80        6.53 o   0.7661E-03
  -2 -11   1      667.38      668.14       13.57 o   0.9196E-03
  -1 -11   1     3155.61     3164.37       36.71 o   0.3381E-04
   0 -11   1      155.37      170.03        6.99 o   0.1172E-02
   1 -11   1      392.43      378.43       10.98 o   0.7614E-03
   2 -11   1      946.97      869.26       19.19 o   0.7500E-03
   3 -11   1      480.08      513.67       15.78 o   0.7936E-03
   4 -11   1      194.21      201.91       17.34 o   0.1027E-02
   5 -11   1      245.77      255.15       22.85 o   0.8378E-03
   6 -11   1      150.90      183.72       25.41 o   0.1004E-02
   7 -11   1       39.55       72.73       40.96 <   0.0000E+00
  -7 -10   1      -48.49       36.43       42.84 <   0.0000E+00
  -6 -10   1       89.93       85.31       34.37 o   0.1931E-02
  -5 -10   1       59.32       57.02       17.69 o   0.7031E-03
  -4 -10   1      241.84      245.68       14.96 o   0.8779E-03
  -3 -10   1       68.17       56.55        6.74 o   0.8050E-03
  -2 -10   1      610.65      581.24       13.70 o   0.8308E-03
  -1 -10   1     2732.94     2696.02       28.88 o   0.5796E-04
   0 -10   1       77.68       90.29        5.53 o   0.1913E-02
   1 -10   1    11586.11    11415.24      185.35 o   0.9719E-06
   2 -10   1     2983.81     2829.69       53.80 o   0.4618E-04
   3 -10   1       58.70       67.13        8.45 o   0.1177E-02
   4 -10   1      219.87      196.88       18.98 o   0.9707E-03
   5 -10   1       24.01       38.82       16.49 <   0.0000E+00
   6 -10   1      203.39      261.82       39.55 o   0.7274E-03
   7 -10   1       16.01       13.50       43.79 <   0.0000E+00
  -7  -9   1      -35.31       67.89       42.84 <   0.0000E+00
  -6  -9   1      -35.31       26.81       29.66 <   0.0000E+00
  -5  -9   1      291.20      241.39       24.01 o   0.7812E-03
  -4  -9   1       81.92       65.51       11.15 o   0.1114E-02
  -3  -9   1      573.55      608.60       12.67 o   0.8430E-03
  -2  -9   1      577.07      582.61       13.15 o   0.8937E-03
  -1  -9   1     1626.99     1658.15       18.33 o   0.2670E-03
   0  -9   1      365.35      378.57        7.53 o   0.7795E-03
   1  -9   1     5044.97     4872.09       68.09 o   0.8689E-05
   2  -9   1      774.97      740.47       25.89 o   0.8920E-03
   3  -9   1       15.38       12.40        7.09 <   0.0000E+00
   4  -9   1      131.12      168.33       14.99 o   0.1154E-02
   5  -9   1      157.72      140.99       20.15 o   0.1423E-02
   6  -9   1       28.25       29.91       22.99 <   0.0000E+00
   7  -9   1      -12.71        4.18       39.08 <   0.0000E+00
  -7  -8   1       40.96       19.59       40.02 <   0.0000E+00
  -6  -8   1      136.77      132.20       24.64 o   0.1589E-02
  -5  -8   1       28.25       11.19       15.26 <   0.0000E+00
  -4  -8   1      197.86      201.97       11.56 o   0.1007E-02
  -3  -8   1       93.10       54.75        7.89 o   0.5653E-03
  -2  -8   1     1052.47     1049.72       15.41 o   0.7969E-03
  -1  -8   1     2813.84     2865.09       29.06 o   0.5037E-04
   0  -8   1     2744.96     2717.75       30.84 o   0.5774E-04
   1  -8   1     5597.55     5572.60       66.46 o   0.6128E-05
   2  -8   1      982.60      941.38       30.13 o   0.8120E-03
   3  -8   1      105.15      122.28        9.24 o   0.1653E-02
   4  -8   1      147.84      150.45       16.19 o   0.1377E-02
   5  -8   1       85.45       87.38       17.98 o   0.1970E-02
   6  -8   1      -16.71       12.23       22.50 <   0.0000E+00
   7  -8   1      -69.21       10.84       40.49 <   0.0000E+00
  -7  -7   1       66.39       44.66       43.79 <   0.0000E+00
  -6  -7   1      336.63      364.13       28.48 o   0.7383E-03
  -5  -7   1      130.65       96.38       18.31 o   0.1770E-02
  -4  -7   1      154.31      132.47       11.11 o   0.1505E-02
  -3  -7   1      405.26      384.57       12.14 o   0.7525E-03
  -2  -7   1      422.42      422.53        9.04 o   0.7978E-03
  -1  -7   1     7826.63     7764.12       75.08 o   0.2527E-05
   0  -7   1    11486.16    10924.32      119.58 o   0.1044E-05
   1  -7   1     5872.27     5688.54       69.39 o   0.5603E-05
   2  -7   1      499.38      499.05       13.00 o   0.8289E-03
   3  -7   1       34.68       26.30        7.35 o   0.3761E-03
   4  -7   1      197.98      229.20       16.65 o   0.8578E-03
   5  -7   1       19.77       31.56       14.82 <   0.0000E+00
   6  -7   1       72.98      152.38       31.54 o   0.1047E-02
   7  -7   1       -5.65        2.01       39.55 <   0.0000E+00
  -7  -6   1       19.30       16.93       38.14 <   0.0000E+00
  -6  -6   1      190.21      168.89       25.98 o   0.1136E-02
  -5  -6   1      180.32      178.26       16.37 o   0.1136E-02
  -4  -6   1      113.00      114.86        9.61 o   0.1846E-02
  -3  -6   1      278.14      283.43       10.55 o   0.8086E-03
  -2  -6   1     2290.90     2256.73       27.65 o   0.1045E-03
  -1  -6   1      975.14      961.32       11.72 o   0.8456E-03
   0  -6   1    10378.42     9830.42      108.15 o   0.1328E-05
   1  -6   1     3437.32     3322.79       41.95 o   0.2794E-04
   2  -6   1     1096.06     1072.89       20.49 o   0.7414E-03
   3  -6   1      717.41      661.37       14.57 o   0.8140E-03
   4  -6   1       81.45       69.26        9.42 o   0.1290E-02
   5  -6   1      363.94      359.43       25.81 o   0.7830E-03
   6  -6   1      125.71      187.39       33.43 o   0.9072E-03
   7  -6   1       12.24        8.74       42.37 <   0.0000E+00
  -7  -5   1       10.36       35.91       40.49 <   0.0000E+00
  -6  -5   1       65.91       67.52       21.97 o   0.1252E-02
  -5  -5   1       91.18       94.06       14.71 o   0.2011E-02
  -4  -5   1      189.50      194.24       11.32 o   0.1032E-02
  -3  -5   1     1289.69     1243.32       21.67 o   0.5532E-03
  -2  -5   1     2758.24     2655.18       32.28 o   0.5883E-04
  -1  -5   1     4751.10     4659.55       46.29 o   0.1019E-04
   0  -5   1     2827.35        0.00       30.69 l   0.0000E+00
   1  -5   1     1451.06     1501.79       17.63 o   0.3807E-03
   2  -5   1     2401.64     2274.13       32.26 o   0.9401E-04
   3  -5   1     1163.15     1152.71       19.65 o   0.6848E-03
   4  -5   1      351.86      380.46       14.30 o   0.7428E-03
   5  -5   1       89.14       87.75       12.45 o   0.1988E-02
   6  -5   1       -6.59       38.75       29.19 <   0.0000E+00
   7  -5   1       30.60       18.06       42.37 <   0.0000E+00
  -7  -4   1       -6.59       19.85       39.08 <   0.0000E+00
  -6  -4   1      262.01      248.55       26.97 o   0.8391E-03
  -5  -4   1       99.81      103.17       14.92 o   0.1977E-02
  -4  -4   1      200.10      192.88       11.30 o   0.1036E-02
  -3  -4   1      433.86      373.15       11.89 o   0.6845E-03
  -2  -4   1     1082.33     1084.99       13.88 o   0.7719E-03
  -1  -4   1     6118.08     6087.21       64.57 o   0.4804E-05
   0  -4   1       57.91        0.00        2.79 l   0.0000E+00
   1  -4   1     7800.15     7912.03       91.43 o   0.2460E-05
   2  -4   1      361.59      368.97        7.80 o   0.7750E-03
   3  -4   1      927.67      953.73       20.84 o   0.8369E-03
   4  -4   1       86.39       79.35        8.28 o   0.1757E-02
   5  -4   1       11.93        6.31       11.21 <   0.0000E+00
   6  -4   1       80.98       76.06       31.54 o   0.1652E-02
   7  -4   1       70.62       53.40       41.90 <   0.0000E+00
  -7  -3   1       -3.77       26.72       41.43 <   0.0000E+00
  -6  -3   1       43.79       33.70       21.15 <   0.0000E+00
  -5  -3   1       64.66       82.97       14.47 o   0.1753E-02
  -4  -3   1      454.93      470.88       15.14 o   0.8023E-03
  -3  -3   1       82.20       80.39        6.54 o   0.1813E-02
  -2  -3   1      670.44      657.62        9.98 o   0.9037E-03
  -1  -3   1     2599.74     2637.11       31.87 o   0.6197E-04
   0  -3   1      304.30        0.00        6.44 l   0.0000E+00
   1  -3   1     2516.75     2459.10       31.67 o   0.7877E-04
   2  -3   1     1070.56     1048.79       13.25 o   0.7606E-03
   3  -3   1      118.27      141.60        6.82 o   0.1399E-02
   4  -3   1       31.19       33.00        7.26 o   0.3788E-03
   5  -3   1      104.68       78.77       13.44 o   0.1565E-02
   6  -3   1       -5.18       39.56       27.78 <   0.0000E+00
   7  -3   1       76.27       58.39       45.67 <   0.0000E+00
  -7  -2   1      -42.37       12.34       40.02 <   0.0000E+00
  -6  -2   1       -2.59       26.28       20.31 <   0.0000E+00
  -5  -2   1       45.20       35.01       12.72 <   0.0000E+00
  -4  -2   1       71.92       82.19        8.80 o   0.1816E-02
  -3  -2   1      710.56      715.72       13.49 o   0.9418E-03
  -2  -2   1     2654.47     2762.11       28.23 o   0.5262E-04
  -1  -2   1     3092.56     3117.57       37.23 o   0.3600E-04
   0  -2   1     1318.76        0.00       32.02 l   0.0000E+00
   1  -2   1     1594.85     1569.31       18.62 o   0.3314E-03
   2  -2   1      407.26      411.32        7.20 o   0.7948E-03
   3  -2   1     2856.17     2786.94       35.05 o   0.5048E-04
   4  -2   1      472.47      454.73       14.28 o   0.7963E-03
   5  -2   1      137.95      114.25       14.27 o   0.1713E-02
   6  -2   1        4.71        2.05       28.72 <   0.0000E+00
   7  -2   1       13.65       64.24       39.08 <   0.0000E+00
  -7  -1   1      -60.26       19.55       38.61 <   0.0000E+00
  -6  -1   1       22.36        2.31       22.14 <   0.0000E+00
  -5  -1   1      170.55      179.39       14.60 o   0.1118E-02
  -4  -1   1       38.76       26.65        9.71 o   0.3733E-03
  -3  -1   1      721.01      709.67       13.61 o   0.9151E-03
  -2  -1   1      550.62      558.65        8.79 o   0.8725E-03
  -1  -1   1      411.49      448.72        6.42 o   0.7571E-03
   0  -1   1     2936.02        0.00       67.80 l   0.0000E+00
   1  -1   1       47.16       47.33        2.64 o   0.3775E-03
   2  -1   1      142.50      158.70        4.82 o   0.1275E-02
   3  -1   1      536.65      542.85       10.49 o   0.8693E-03
   4  -1   1       85.57       98.59        8.56 o   0.1935E-02
   5  -1   1       50.69       42.80       12.58 o   0.3755E-03
   6  -1   1       17.89       19.04       27.78 <   0.0000E+00
   7  -1   1       74.86       57.87       40.96 <   0.0000E+00
  -7   0   1        6.12       37.47       41.90 <   0.0000E+00
  -6   0   1      100.28       80.16       33.90 o   0.1610E-02
  -5   0   1       13.34        1.62       11.26 <   0.0000E+00
  -4   0   1      620.54      605.84       20.05 o   0.8718E-03
  -3   0   1      312.62      315.62        9.45 o   0.7876E-03
  -2   0   1      715.01      753.13       10.29 o   0.8971E-03
  -1   0   1      844.08      935.46       10.67 o   0.7010E-03
   0   0   1      109.70        0.00        4.71 l   0.0000E+00
   1   0   1     1060.85     1031.67       13.14 o   0.7657E-03
   2   0   1      900.20      939.90       11.93 o   0.8465E-03
   3   0   1       92.52       69.53        5.92 o   0.1244E-02
   4   0   1       -3.06        0.22        7.45 <   0.0000E+00
   5   0   1      322.82      312.14       20.12 o   0.7755E-03
   6   0   1      -34.37       21.70       29.19 <   0.0000E+00
   7   0   1       25.89       44.70       41.43 <   0.0000E+00
  -7   1   1      -35.31       19.61       37.67 <   0.0000E+00
  -6   1   1       -6.12        2.33       28.72 <   0.0000E+00
  -5   1   1      185.35      179.20       15.49 o   0.1118E-02
  -4   1   1       23.85       26.80       10.11 <   0.0000E+00
  -3   1   1      750.01      709.27       13.82 o   0.8496E-03
  -2   1   1      544.42      557.42        8.72 o   0.8616E-03
  -1   1   1      405.61      449.07        5.95 o   0.7463E-03
   1   1   1       49.81       47.61        3.17 o   0.3761E-03
   2   1   1      142.27      158.35        5.11 o   0.1279E-02
   3   1   1      528.02      542.76       10.66 o   0.8520E-03
   4   1   1      100.99       98.48        9.32 o   0.1998E-02
   5   1   1       54.14       42.67       16.88 o   0.3734E-03
   7   1   1       71.09       57.85       42.37 <   0.0000E+00
  -7   2   1      -23.54       12.32       39.55 <   0.0000E+00
  -5   2   1       46.92       34.97       12.38 <   0.0000E+00
  -4   2   1       79.57       82.36        9.34 o   0.1867E-02
  -3   2   1      713.48      715.69       13.36 o   0.9485E-03
  -2   2   1     2640.03     2763.01       28.13 o   0.5208E-04
  -1   2   1     3110.46     3114.80       30.74 o   0.3642E-04
   1   2   1     1619.52     1570.01       18.92 o   0.3192E-03
   2   2   1      425.62      411.23        7.82 o   0.7757E-03
   3   2   1     2915.77     2786.52       35.97 o   0.4875E-04
   4   2   1      472.94      454.50       15.50 o   0.7948E-03
   5   2   1      157.57      113.92       15.72 o   0.1598E-02
   7   2   1       12.24       64.45       40.49 <   0.0000E+00
  -7   3   1        6.12       26.63       42.37 <   0.0000E+00
  -5   3   1       79.73       82.60       13.21 o   0.1839E-02
  -4   3   1      451.51      471.17       15.39 o   0.7957E-03
  -3   3   1       89.64       80.30        6.44 o   0.1765E-02
  -2   3   1      662.68      656.23        9.97 o   0.9173E-03
  -1   3   1     2607.94     2640.29       26.26 o   0.6191E-04
   0   3   1      316.39        0.00        4.71 l   0.0000E+00
   1   3   1     2483.94     2459.88       27.72 o   0.8068E-04
   2   3   1     1076.21     1050.26       14.06 o   0.7521E-03
   3   3   1      116.20      141.88        6.96 o   0.1385E-02
   4   3   1       26.21       33.18       10.19 <   0.0000E+00
   5   3   1       77.37       78.52       13.68 o   0.1703E-02
   7   3   1       32.49       58.36       40.02 <   0.0000E+00
  -7   4   1       20.72       19.95       40.49 <   0.0000E+00
  -5   4   1      105.70      103.29       18.31 o   0.1973E-02
  -4   4   1      210.46      192.90       12.27 o   0.1008E-02
  -3   4   1      418.20      372.87       12.04 o   0.7097E-03
  -2   4   1     1075.11     1085.40       13.78 o   0.7661E-03
  -1   4   1     6139.15     6088.54       58.95 o   0.4784E-05
   0   4   1       62.81        0.00        2.65 l   0.0000E+00
   1   4   1     7934.03     7910.08       82.41 o   0.2423E-05
   2   4   1      363.31      368.80        7.57 o   0.7782E-03
   3   4   1      946.25      952.01       16.39 o   0.8796E-03
   4   4   1       78.31       79.23       11.71 o   0.1789E-02
   5   4   1        9.42        6.39       12.26 <   0.0000E+00
   6   4   1       25.42       76.00       28.25 <   0.0000E+00
   7   4   1       32.96       53.64       41.43 <   0.0000E+00
  -7   5   1       51.32       35.98       40.96 <   0.0000E+00
  -6   5   1       22.60       67.57       30.60 <   0.0000E+00
  -5   5   1      128.77       94.37       20.15 o   0.1761E-02
  -4   5   1      181.11      194.33       12.51 o   0.1009E-02
  -3   5   1     1250.87     1241.65       19.10 o   0.5986E-03
  -2   5   1     2784.26     2656.19       29.74 o   0.5780E-04
  -1   5   1     4718.16     4657.90       50.61 o   0.1029E-04
   0   5   1     2822.43        0.00       34.36 l   0.0000E+00
   1   5   1     1465.92     1502.61       14.70 o   0.3888E-03
   2   5   1     2384.93     2273.91       26.50 o   0.9536E-04
   3   5   1     1193.80     1153.64       19.48 o   0.6413E-03
   4   5   1      381.01      381.13       15.30 o   0.7916E-03
   5   5   1       77.21       87.86       13.59 o   0.1910E-02
   6   5   1       -0.47       38.62       28.72 <   0.0000E+00
   7   5   1       24.48       18.09       41.90 <   0.0000E+00
  -7   6   1       64.50       16.97       41.43 <   0.0000E+00
  -6   6   1      197.74      168.98       27.68 o   0.1112E-02
  -5   6   1      226.46      178.28       22.13 o   0.1000E-02
  -4   6   1      137.95      114.64       11.56 o   0.1714E-02
  -3   6   1      279.57      283.68        9.34 o   0.8105E-03
  -2   6   1     2297.82     2256.30       25.39 o   0.1039E-03
  -1   6   1      964.08      961.35       11.59 o   0.8682E-03
   0   6   1    10011.37     9833.83      104.26 o   0.1374E-05
   1   6   1     3507.46     3319.97       32.41 o   0.2713E-04
   2   6   1     1106.34     1072.82       15.08 o   0.7242E-03
   3   6   1      708.93      662.71       15.91 o   0.8353E-03
   4   6   1       73.68       69.31       10.46 o   0.1322E-02
   5   6   1      386.38      359.80       22.17 o   0.7453E-03
   6   6   1      145.25      187.57       24.36 o   0.9562E-03
   7   6   1      -55.56        8.75       40.02 <   0.0000E+00
  -7   7   1       66.86       44.54       43.32 <   0.0000E+00
  -6   7   1      378.07      364.08       31.22 o   0.7686E-03
  -5   7   1      108.92       96.32       14.81 o   0.1918E-02
  -4   7   1      160.23      132.59       11.92 o   0.1475E-02
  -3   7   1      405.28      384.73       10.91 o   0.7528E-03
  -2   7   1      408.54      423.52        7.44 o   0.7855E-03
  -1   7   1     7688.53     7768.95       73.76 o   0.2569E-05
   0   7   1    11429.85    10923.60      118.91 o   0.1049E-05
   1   7   1     5888.78     5689.90       53.09 o   0.5582E-05
   2   7   1      494.36      498.79       10.26 o   0.8378E-03
   3   7   1       27.78       26.30       10.66 <   0.0000E+00
   4   7   1      236.00      229.05       13.81 o   0.8975E-03
   5   7   1       39.55       31.76       13.46 <   0.0000E+00
   6   7   1      105.70      152.96       23.64 o   0.1154E-02
   7   7   1        9.42        2.04       42.84 <   0.0000E+00
  -7   8   1      -12.24       19.60       43.79 <   0.0000E+00
  -6   8   1      118.41      131.95       23.33 o   0.1556E-02
  -5   8   1       14.44       11.17       12.32 <   0.0000E+00
  -4   8   1      187.54      201.42       12.68 o   0.9849E-03
  -3   8   1       72.41       54.81        6.65 o   0.5913E-03
  -2   8   1     1047.23     1050.05       13.09 o   0.8066E-03
  -1   8   1     2799.64     2864.22       28.90 o   0.5005E-04
   0   8   1     2756.45     2714.44       30.80 o   0.5744E-04
   1   8   1     5645.34     5576.03       47.89 o   0.6064E-05
   2   8   1      937.12      942.30       14.77 o   0.8794E-03
   3   8   1      131.36      122.39       13.71 o   0.1696E-02
   4   8   1      169.02      150.49       13.49 o   0.1308E-02
   5   8   1      103.58       87.47       15.27 o   0.1912E-02
   6   8   1      -16.95       12.33       20.64 <   0.0000E+00
   7   8   1      -19.77       10.86       41.43 <   0.0000E+00
  -7   9   1       37.67       68.18       44.73 <   0.0000E+00
  -6   9   1       46.14       26.78       19.97 <   0.0000E+00
  -5   9   1      244.04      241.63       17.74 o   0.8745E-03
  -4   9   1       69.84       65.63       10.27 o   0.1159E-02
  -3   9   1      556.98      607.85       12.64 o   0.8100E-03
  -2   9   1      576.01      582.01        9.20 o   0.8924E-03
  -1   9   1     1630.13     1657.82       18.32 o   0.2684E-03
   0   9   1      367.90      379.55        6.75 o   0.7824E-03
   1   9   1     5057.44     4871.11       49.96 o   0.8665E-05
   2   9   1      781.09      739.82       11.69 o   0.8767E-03
   3   9   1        9.42       12.31        8.22 <   0.0000E+00
   4   9   1      160.86      167.88       13.85 o   0.1262E-02
   5   9   1      141.72      140.70       17.04 o   0.1498E-02
   6   9   1       26.13       29.55       21.84 <   0.0000E+00
   7   9   1       -8.95        4.18       42.37 <   0.0000E+00
  -7  10   1       82.39       36.55       47.55 <   0.0000E+00
  -6  10   1       72.04       85.27       32.49 o   0.1860E-02
  -5  10   1       80.98       57.06       14.28 o   0.6733E-03
  -4  10   1      217.67      245.51       13.97 o   0.8298E-03
  -3  10   1       57.20       56.52        7.02 o   0.8211E-03
  -2  10   1      605.31      582.01       10.30 o   0.8437E-03
  -1  10   1     2678.40     2694.22       28.20 o   0.6000E-04
   0  10   1       80.32       90.65        3.94 o   0.1930E-02
   1  10   1    11870.52    11416.67      105.04 o   0.9501E-06
   2  10   1     3012.76     2831.02       32.56 o   0.4536E-04
   3  10   1       47.71       67.00        9.50 o   0.1136E-02
   4  10   1      222.38      197.29       14.97 o   0.9636E-03
   5  10   1       29.35       38.90       14.02 <   0.0000E+00
   6  10   1      280.29      261.85       25.68 o   0.8086E-03
   7  10   1      -90.40       13.60       38.61 <   0.0000E+00
  -7  11   1      167.61      184.91       50.38 o   0.1050E-02
  -6  11   1       44.73       82.14       29.66 <   0.0000E+00
  -5  11   1      164.00      129.04       16.44 o   0.1475E-02
  -4  11   1       71.09       99.67       10.36 o   0.1824E-02
  -3  11   1       63.91       55.84        7.22 o   0.7608E-03
  -2  11   1      658.99      669.09       11.11 o   0.9381E-03
  -1  11   1     3279.95     3166.25       34.07 o   0.3240E-04
   0  11   1      165.92      170.11        5.03 o   0.1206E-02
   1  11   1      396.70      377.67        6.59 o   0.7526E-03
   2  11   1      934.64      869.45       12.47 o   0.7755E-03
   3  11   1      498.12      514.32       20.81 o   0.8274E-03
   4  11   1      196.80      202.01       14.83 o   0.1031E-02
   5  11   1      270.88      254.61       20.11 o   0.8224E-03
   6  11   1      173.03      183.99       26.48 o   0.1063E-02
   7  11   1       27.78       72.79       42.37 <   0.0000E+00
  -7  12   1       29.66       39.03       47.08 <   0.0000E+00
  -6  12   1      157.49      159.84       26.84 o   0.1268E-02
  -5  12   1      113.15       95.23       14.99 o   0.1887E-02
  -4  12   1      223.64      207.88       15.05 o   0.9496E-03
  -3  12   1       49.20       48.07        7.16 o   0.4629E-03
  -2  12   1     1587.52     1544.15       19.86 o   0.3383E-03
  -1  12   1      717.76      706.05       10.59 o   0.9299E-03
   0  12   1      116.29      121.91        4.41 o   0.1709E-02
   1  12   1     1214.64     1180.04       13.98 o   0.6291E-03
   2  12   1      178.85      195.93        5.85 o   0.9855E-03
   3  12   1       22.83       13.76        9.99 <   0.0000E+00
   4  12   1      295.67      306.34       17.57 o   0.7723E-03
   5  12   1      145.64      131.57       16.94 o   0.1556E-02
   6  12   1       26.99       44.82       21.32 <   0.0000E+00
   7  12   1      -10.36       63.06       46.14 <   0.0000E+00
  -7  13   1       58.38       85.18       47.55 <   0.0000E+00
  -6  13   1       31.78       46.44       25.57 <   0.0000E+00
  -5  13   1       27.31       15.08       13.32 <   0.0000E+00
  -4  13   1       10.04        9.94        9.46 <   0.0000E+00
  -3  13   1       76.86       79.64        7.74 o   0.1793E-02
  -2  13   1      371.00      376.09        8.79 o   0.7752E-03
  -1  13   1      513.90      475.23        9.00 o   0.7542E-03
   0  13   1      455.99      458.61        8.13 o   0.8127E-03
   1  13   1      440.84      439.17        7.69 o   0.8141E-03
   2  13   1     1003.19      998.99       13.09 o   0.8334E-03
   3  13   1      554.86      549.44       23.31 o   0.8642E-03
   4  13   1        8.32       11.75       10.49 <   0.0000E+00
   5  13   1       12.48       14.81       17.00 <   0.0000E+00
   6  13   1      135.36      195.50       26.81 o   0.8892E-03
   7  13   1      -19.30       13.55       47.08 <   0.0000E+00
  -7  14   1       49.91       92.66       48.49 <   0.0000E+00
  -6  14   1       66.86       20.27       33.43 o   0.3536E-03
  -5  14   1       48.73       33.04       12.54 o   0.3711E-03
  -4  14   1      176.56      181.92       13.19 o   0.1090E-02
  -3  14   1       64.19       51.66        8.63 o   0.4499E-03
  -2  14   1     1463.30     1402.46       19.31 o   0.4183E-03
  -1  14   1     1418.49     1398.31       17.54 o   0.4529E-03
   0  14   1      219.40      228.64        6.10 o   0.9201E-03
   1  14   1     2446.27     2310.43       29.86 o   0.8834E-04
   2  14   1      595.45      668.84       10.58 o   0.7860E-03
   3  14   1       79.57       96.80        6.54 o   0.1897E-02
   4  14   1       22.13       18.75       10.77 <   0.0000E+00
   5  14   1       -6.12        5.10       14.96 <   0.0000E+00
   6  14   1       37.04       73.78       22.89 <   0.0000E+00
   7  14   1        1.88       32.40       46.61 <   0.0000E+00
  -7  15   1      -37.67       20.02       45.20 <   0.0000E+00
  -6  15   1       46.61       12.83       27.56 <   0.0000E+00
  -5  15   1       16.95       20.21       12.04 <   0.0000E+00
  -4  15   1      121.00      141.28       12.46 o   0.1360E-02
  -3  15   1      218.93      220.78       12.67 o   0.9369E-03
  -2  15   1      844.18      876.06       16.04 o   0.8611E-03
  -1  15   1      506.91      479.59        9.28 o   0.7729E-03
   0  15   1     1043.33     1080.37       15.47 o   0.7334E-03
   1  15   1     1731.74     1712.12       21.33 o   0.2605E-03
   2  15   1      205.84      236.28        8.19 o   0.8305E-03
   3  15   1       74.01       69.90        6.81 o   0.1301E-02
   4  15   1       83.33       68.52       12.79 o   0.1314E-02
   5  15   1       35.94       37.97       14.82 <   0.0000E+00
   6  15   1       21.89       54.07       25.20 <   0.0000E+00
   7  15   1      102.17      108.88       51.79 <   0.0000E+00
  -7  16   1       22.60       39.99       36.23 <   0.0000E+00
  -6  16   1       59.79       58.52       32.49 <   0.0000E+00
  -5  16   1      114.41      118.38       17.97 o   0.1727E-02
  -4  16   1      493.73      514.48       19.53 o   0.8111E-03
  -3  16   1       39.78       39.89       12.36 <   0.0000E+00
  -2  16   1      322.51      378.35       10.65 o   0.7016E-03
  -1  16   1       64.17       37.81        4.43 o   0.3643E-03
   0  16   1       94.99       93.45        6.16 o   0.2018E-02
   1  16   1      207.55      206.76        7.01 o   0.9830E-03
   2  16   1      810.28      792.16       14.37 o   0.9183E-03
   3  16   1      179.62      193.91       10.25 o   0.1027E-02
   4  16   1       69.37       89.96       12.31 o   0.1859E-02
   5  16   1      224.42      192.04       20.33 o   0.9658E-03
   6  16   1       70.62       54.17       26.74 o   0.7160E-03
  -7  17   1      -28.25       10.68       48.49 <   0.0000E+00
  -6  17   1       35.31       38.72       32.49 <   0.0000E+00
  -5  17   1       25.89       26.62       19.05 <   0.0000E+00
  -4  17   1      240.94      221.13       14.49 o   0.8938E-03
  -3  17   1       26.37       44.59       11.83 <   0.0000E+00
  -2  17   1        1.77        4.57        6.15 <   0.0000E+00
  -1  17   1      265.62      264.19        7.67 o   0.8360E-03
   0  17   1     1059.25     1062.72       16.61 o   0.7862E-03
   1  17   1      862.22      859.76       13.68 o   0.9177E-03
   2  17   1     1545.03     1574.05       22.19 o   0.3309E-03
   3  17   1       82.68       81.40        7.19 o   0.1849E-02
   4  17   1      303.99      330.90       18.66 o   0.7439E-03
   5  17   1       44.02       87.90       19.45 <   0.0000E+00
   6  17   1       25.89       20.98       32.02 <   0.0000E+00
  -6  18   1       47.08       81.59       32.96 <   0.0000E+00
  -5  18   1      289.71      268.84       23.04 o   0.7955E-03
  -4  18   1       83.10       88.09       11.43 o   0.1952E-02
  -3  18   1      255.18      309.36       19.31 o   0.7084E-03
  -2  18   1      672.17      686.58       18.20 o   0.9194E-03
  -1  18   1      229.17      217.56        8.85 o   0.9184E-03
   0  18   1      159.84      170.19        6.85 o   0.1129E-02
   1  18   1      306.74      298.02       10.68 o   0.7875E-03
   2  18   1      579.39      582.24       12.43 o   0.8915E-03
   3  18   1      413.38      400.64       12.46 o   0.7726E-03
   4  18   1      253.93      261.59       17.97 o   0.8169E-03
   5  18   1       43.79       25.38       19.46 <   0.0000E+00
   6  18   1       37.67       58.65       33.43 <   0.0000E+00
  -6  19   1       72.98       68.42       27.92 o   0.1252E-02
  -5  19   1      141.25      140.52       21.91 o   0.1474E-02
  -4  19   1       17.77       13.29       10.58 <   0.0000E+00
  -3  19   1       -0.71       11.28       11.32 <   0.0000E+00
  -2  19   1      156.31      115.42       11.64 o   0.1585E-02
  -1  19   1      108.76       84.81        6.88 o   0.1739E-02
   0  19   1      532.49      550.84       12.21 o   0.8423E-03
   1  19   1      271.82      288.64       12.88 o   0.7787E-03
   2  19   1       90.21       77.20        6.99 o   0.1626E-02
   3  19   1        8.19        5.99        6.69 <   0.0000E+00
   4  19   1       94.48       95.46       13.60 o   0.2012E-02
   5  19   1       -9.65       10.85       18.64 <   0.0000E+00
   6  19   1       71.33       94.46       28.13 o   0.1868E-02
  -6  20   1       58.38        2.58       33.90 <   0.0000E+00
  -5  20   1       13.65       36.67       25.42 <   0.0000E+00
  -4  20   1      112.84       95.55       15.95 o   0.1908E-02
  -3  20   1       56.26       62.78       13.99 o   0.9163E-03
  -2  20   1       59.79       40.69        8.41 o   0.3701E-03
  -1  20   1      542.62      538.10       13.75 o   0.8548E-03
   0  20   1      291.62      303.67        9.54 o   0.7938E-03
   1  20   1      181.74      165.52       12.26 o   0.1188E-02
   2  20   1       44.92       44.89        6.54 o   0.3794E-03
   3  20   1      227.22      234.69       10.68 o   0.8765E-03
   4  20   1       32.80       22.52       12.56 <   0.0000E+00
   5  20   1        3.53        8.53       20.50 <   0.0000E+00
  -6  21   1       36.02        3.35       28.13 <   0.0000E+00
  -5  21   1      108.76      114.37       27.31 o   0.1846E-02
  -4  21   1       11.54        2.56       15.22 <   0.0000E+00
  -3  21   1      451.28      469.48       24.87 o   0.7947E-03
  -2  21   1      158.19      183.43       10.43 o   0.1033E-02
  -1  21   1      310.15      285.11       11.36 o   0.7646E-03
   0  21   1      139.01      153.67        8.34 o   0.1295E-02
   1  21   1        1.29        0.25        6.77 <   0.0000E+00
   2  21   1       48.73       56.98        7.17 o   0.6655E-03
   3  21   1      201.13      210.14       11.01 o   0.9581E-03
   4  21   1       16.48       32.66       12.21 <   0.0000E+00
   5  21   1       32.96       48.57       21.68 <   0.0000E+00
   6  21   1      -24.48       38.60       44.73 <   0.0000E+00
  -6  22   1       50.85        4.52       32.97 <   0.0000E+00
  -5  22   1       16.95       21.38       25.89 <   0.0000E+00
  -4  22   1       69.84       77.56       14.84 o   0.1658E-02
  -3  22   1      100.13       89.42       13.74 o   0.1913E-02
  -2  22   1       53.67       56.36        9.54 o   0.7825E-03
  -1  22   1      433.74      444.91       12.90 o   0.7969E-03
   0  22   1      727.06      757.82       16.04 o   0.8923E-03
   1  22   1      266.36      283.15       12.74 o   0.7955E-03
   2  22   1       75.10       84.88       14.48 o   0.1875E-02
   3  22   1      401.70      433.57       14.15 o   0.7587E-03
   4  22   1      -13.03        1.40       13.09 <   0.0000E+00
   5  22   1       21.66       32.29       21.81 <   0.0000E+00
   6  22   1      -46.61       12.56       45.20 <   0.0000E+00
  -5  23   1      145.48      155.22       26.22 o   0.1278E-02
  -4  23   1       89.61       89.10       15.58 o   0.1998E-02
  -3  23   1      148.31      116.96       15.48 o   0.1632E-02
  -2  23   1      312.62      305.36       16.41 o   0.7898E-03
  -1  23   1      113.82      124.33        8.64 o   0.1753E-02
   0  23   1       17.07       14.57        6.35 o   0.3782E-03
   1  23   1      163.26      198.00       11.10 o   0.9181E-03
   2  23   1       58.85       70.33       15.52 o   0.1219E-02
   3  23   1      221.10      248.55       11.59 o   0.8021E-03
   4  23   1      314.51      331.02       22.21 o   0.7520E-03
   5  23   1       60.26       77.19       20.71 o   0.1693E-02
   6  23   1       42.37       89.70       48.97 <   0.0000E+00
  -5  24   1       33.90       41.29       25.01 <   0.0000E+00
  -4  24   1      125.24      129.33       14.72 o   0.1633E-02
  -3  24   1       89.93       79.61       14.82 o   0.1830E-02
  -2  24   1       -7.38       11.95        9.02 <   0.0000E+00
  -1  24   1       41.08       49.92        8.21 o   0.4914E-03
   0  24   1      191.51      165.86       10.87 o   0.1154E-02
   1  24   1      211.24      226.77       14.80 o   0.8884E-03
   2  24   1      234.00      234.80       15.25 o   0.8844E-03
   3  24   1      271.85      309.62       13.88 o   0.7343E-03
   4  24   1       49.91      104.67       21.19 o   0.1563E-02
   5  24   1       62.15       48.14       35.78 <   0.0000E+00
  -5  25   1      113.47       65.48       26.64 o   0.1011E-02
  -4  25   1       82.63       85.64       13.96 o   0.1895E-02
  -3  25   1      181.74      166.55       17.21 o   0.1172E-02
  -2  25   1      162.90      177.57       14.42 o   0.1090E-02
  -1  25   1      192.68      185.44       11.19 o   0.1087E-02
   0  25   1        8.36       12.23        7.22 <   0.0000E+00
   1  25   1       89.30       79.33       11.82 o   0.1735E-02
   2  25   1      189.11      202.41       15.36 o   0.9537E-03
   3  25   1      -10.12        4.96       15.99 <   0.0000E+00
   4  25   1       74.86      176.86       33.43 o   0.8517E-03
   5  25   1       18.83        7.93       38.61 <   0.0000E+00
   6  25   1      140.77       94.30       54.61 o   0.1710E-02
  -5  26   1        2.35       13.82       38.61 <   0.0000E+00
  -4  26   1       43.32       10.31       20.72 <   0.0000E+00
  -3  26   1      117.23      127.94       16.34 o   0.1631E-02
  -2  26   1      362.06      377.92       19.01 o   0.7608E-03
  -1  26   1       49.08       46.25        8.80 o   0.3779E-03
   0  26   1       37.55       33.99        8.27 o   0.3771E-03
   1  26   1      161.18      169.70       13.79 o   0.1124E-02
   2  26   1        8.47       34.78       13.00 <   0.0000E+00
   3  26   1        4.94       15.41       15.82 <   0.0000E+00
   4  26   1       79.57       54.72       31.54 o   0.6009E-03
  -5  27   1       30.60       27.53       47.08 <   0.0000E+00
  -4  27   1       70.74       63.15       14.95 o   0.8803E-03
  -3  27   1       40.65       32.87       15.14 <   0.0000E+00
  -2  27   1       85.22       93.00       12.90 o   0.1966E-02
  -1  27   1      192.00      186.64       10.28 o   0.1071E-02
   0  27   1       38.49       51.31        9.19 o   0.5238E-03
   1  27   1      285.32      297.82       23.14 o   0.7806E-03
   2  27   1        0.00       12.11       13.71 <   0.0000E+00
   3  27   1        6.28       21.23       13.26 <   0.0000E+00
   4  27   1       66.86      124.57       22.47 o   0.1424E-02
   5  27   1      -23.54       10.45       43.32 <   0.0000E+00
  -5  28   1       29.66       26.69       41.90 <   0.0000E+00
  -4  28   1      278.41      245.69       21.41 o   0.8061E-03
  -3  28   1      315.60      348.05       22.74 o   0.7311E-03
  -2  28   1       -2.51        8.56       11.53 <   0.0000E+00
  -1  28   1      123.17       97.62        9.43 o   0.1840E-02
   0  28   1       17.42       21.31        8.93 <   0.0000E+00
   1  28   1      258.24      261.17       23.09 o   0.8220E-03
   2  28   1       45.20       50.52       15.17 <   0.0000E+00
   3  28   1       16.32       13.90       14.71 <   0.0000E+00
   4  28   1       44.49       77.96       24.14 <   0.0000E+00
  -5  29   1        7.06        4.44       50.38 <   0.0000E+00
  -4  29   1       33.90       56.26       28.72 <   0.0000E+00
  -3  29   1       40.18       16.50       16.35 <   0.0000E+00
  -2  29   1      166.98      166.56       15.17 o   0.1196E-02
  -1  29   1      409.33      405.78       14.08 o   0.7896E-03
   0  29   1      234.58      219.75       13.62 o   0.9098E-03
   1  29   1      285.79      275.90       24.47 o   0.8077E-03
   2  29   1      155.37      157.82       19.67 o   0.1312E-02
   3  29   1      208.10      240.80       25.00 o   0.8014E-03
   4  29   1      317.33      244.42       46.14 o   0.7316E-03
   5  29   1       -1.88        5.85       31.64 <   0.0000E+00
  -5  30   1       26.37       99.56       48.97 <   0.0000E+00
  -4  30   1      183.38      159.22       29.42 o   0.1209E-02
  -3  30   1      120.29      112.71       19.33 o   0.1854E-02
  -2  30   1      115.04      123.82       15.55 o   0.1684E-02
  -1  30   1      110.05       80.66       11.71 o   0.1623E-02
   0  30   1      166.95      192.60       10.60 o   0.9904E-03
   1  30   1      172.79      161.15       20.81 o   0.1218E-02
   2  30   1        4.71       13.92       21.19 <   0.0000E+00
   3  30   1       77.06       71.41       17.04 o   0.1404E-02
   4  30   1      356.88      282.90       45.20 o   0.6942E-03
  -5  31   1      158.67      150.45       56.50 o   0.1342E-02
  -4  31   1       18.36       19.62       36.25 <   0.0000E+00
  -3  31   1       32.49       37.57       17.78 <   0.0000E+00
  -2  31   1       79.57       75.75       14.97 o   0.1741E-02
  -1  31   1      106.25      115.14       14.41 o   0.1844E-02
   0  31   1      178.56      182.93       11.83 o   0.1113E-02
   1  31   1       76.27       78.76       20.00 o   0.1768E-02
   2  31   1       97.69      101.32       20.59 o   0.1988E-02
   3  31   1       -1.41       20.53       16.41 <   0.0000E+00
   4  31   1      273.31      238.24       32.64 o   0.8162E-03
   5  31   1       54.61       50.63       46.14 <   0.0000E+00
  -5  32   1      -86.16        4.32       53.20 <   0.0000E+00
  -4  32   1      124.77       78.93       42.37 o   0.1483E-02
  -3  32   1       21.34       13.78       19.06 <   0.0000E+00
  -2  32   1       55.09       68.35       19.69 o   0.1314E-02
  -1  32   1      239.96      250.52       17.18 o   0.8462E-03
   0  32   1       44.41       40.01       13.34 <   0.0000E+00
   1  32   1       29.43       42.30       19.87 <   0.0000E+00
   2  32   1       38.37       60.31       20.16 <   0.0000E+00
   3  32   1       42.61       43.98       22.65 <   0.0000E+00
   4  32   1       80.98      116.00       43.79 <   0.0000E+00
   5  32   1     -143.13       13.46       47.55 <   0.0000E+00
  -4  33   1       67.80       39.78       40.02 <   0.0000E+00
  -3  33   1      108.29       83.34       21.75 o   0.1788E-02
  -2  33   1       38.61       76.34       31.54 <   0.0000E+00
  -1  33   1       50.22       38.05       13.66 o   0.3725E-03
   0  33   1      215.63      282.95       25.63 o   0.6938E-03
   1  33   1       67.80       73.04       20.14 o   0.1550E-02
   2  33   1       43.79       73.31       28.72 <   0.0000E+00
   3  33   1       35.00       86.27       20.22 <   0.0000E+00
   4  33   1       58.85       79.42       37.19 <   0.0000E+00
   5  33   1      175.61      136.31       57.91 o   0.1341E-02
  -5  34   1       66.39       84.45       54.14 <   0.0000E+00
  -4  34   1       16.48       31.25       28.47 <   0.0000E+00
  -3  34   1       21.50        6.96       20.42 <   0.0000E+00
  -2  34   1      -16.71        9.35       21.53 <   0.0000E+00
  -1  34   1       12.01        1.99       18.85 <   0.0000E+00
   0  34   1      554.86      564.49       38.31 o   0.8765E-03
   1  34   1       51.08       41.06       22.64 o   0.3737E-03
   2  34   1       34.84       53.88       24.05 <   0.0000E+00
   3  34   1       60.26       40.64       24.80 o   0.3691E-03
   4  34   1       24.95       51.52       39.08 <   0.0000E+00
  -4  35   1      167.14      117.91       47.08 o   0.1514E-02
  -3  35   1       57.20       53.07       27.32 o   0.5493E-03
  -2  35   1        3.30       50.48       36.25 <   0.0000E+00
  -1  35   1      151.60      194.02       25.48 o   0.9494E-03
   0  35   1      108.29      107.11       36.25 o   0.1940E-02
   1  35   1      122.41       87.48       35.78 o   0.1747E-02
   2  35   1        3.06        9.58       24.14 <   0.0000E+00
   3  35   1      -26.84        3.53       25.67 <   0.0000E+00
   4  35   1      -36.72       19.99       40.96 <   0.0000E+00
  -4  36   1       72.51       45.22       34.46 o   0.3638E-03
  -3  36   1      150.66      156.36       30.18 o   0.1282E-02
  -2  36   1      -44.73       41.00       38.14 <   0.0000E+00
  -1  36   1      384.19      480.35       46.61 o   0.6634E-03
   0  36   1      321.10      323.58       44.73 o   0.7904E-03
   1  36   1       23.07       15.01       32.02 <   0.0000E+00
   2  36   1       72.27       62.41       26.13 o   0.1023E-02
   3  36   1      108.76        8.79       39.08 o   0.3237E-03
   4  36   1       29.66       15.02       44.73 <   0.0000E+00
  -4  37   1       10.36        2.06       46.61 <   0.0000E+00
  -3  37   1       98.64      105.75       31.11 o   0.1941E-02
  -2  37   1      -51.79       26.62       38.61 <   0.0000E+00
  -1  37   1      135.12      150.12       42.84 o   0.1333E-02
   0  37   1       95.11       53.78       34.37 o   0.6304E-03
   1  37   1       62.15       51.39       37.67 <   0.0000E+00
   2  37   1       45.43       53.57       27.63 <   0.0000E+00
   3  37   1       40.96       10.03       38.61 <   0.0000E+00
   4  37   1       12.71       34.15       46.14 <   0.0000E+00
  -4  38   1      104.52       87.98       50.85 o   0.1913E-02
  -3  38   1      -27.78        8.77       32.02 <   0.0000E+00
  -2  38   1       29.66       34.71       44.73 <   0.0000E+00
   0  38   1      107.82       76.64       41.90 o   0.1621E-02
   2  38   1       76.27       47.01       41.43 <   0.0000E+00
   3  38   1       86.87       38.03       29.96 o   0.3519E-03
   4  38   1       22.60       23.78       49.44 <   0.0000E+00
  -3  39   1       53.67       18.62       46.61 <   0.0000E+00
  -2  39   1      -32.49        3.19       46.14 <   0.0000E+00
  -1  39   1       -7.06        7.61       39.08 <   0.0000E+00
   0  39   1      276.84      287.42       49.91 o   0.7964E-03
   1  39   1      108.76      132.14       44.26 o   0.1531E-02
   2  39   1       12.24        2.74       43.32 <   0.0000E+00
   3  39   1      -26.84       14.67       41.90 <   0.0000E+00
  -3  40   1       23.07       39.19       49.44 <   0.0000E+00
  -1  40   1      155.37      173.00       51.32 o   0.1094E-02
   0  40   1      376.65      385.53       58.38 o   0.7760E-03
   1  40   1       -5.18       58.91       40.96 <   0.0000E+00
   2  40   1       40.49        3.77       43.79 <   0.0000E+00
   3  40   1      147.84       31.09       46.14 o   0.3146E-03
  -3  41   1       24.01       53.36       48.02 <   0.0000E+00
  -2  41   1      -48.49       40.12       53.20 <   0.0000E+00
  -1  41   1      -32.02        9.37       46.61 <   0.0000E+00
   3  41   1      120.53      103.18       48.49 o   0.1871E-02
  -2  42   1     -159.14       30.88       52.73 <   0.0000E+00
   0  42   1       36.49       48.62       35.47 <   0.0000E+00
  -2  43   1      -20.72       67.71       62.62 <   0.0000E+00
  -1 -42   2      156.31      112.44       53.67 o   0.1613E-02
   0 -42   2       41.43       19.46       47.08 <   0.0000E+00
   2 -41   2       35.31       15.83       42.84 <   0.0000E+00
  -2 -40   2        8.00        5.44       44.73 <   0.0000E+00
  -1 -40   2      112.53      111.60       43.32 o   0.1860E-02
   0 -40   2      245.30      134.54       48.02 o   0.1073E-02
  -1 -39   2       16.95        3.32       28.50 <   0.0000E+00
   0 -39   2      142.66      110.60       29.81 o   0.1713E-02
  -2 -38   2      -56.50       30.42       40.02 <   0.0000E+00
   0 -38   2      181.74      101.29       31.46 o   0.1479E-02
   1 -38   2      172.79       84.06       40.02 o   0.1389E-02
  -2 -37   2      -45.67       14.23       41.43 <   0.0000E+00
   0 -37   2      278.25      182.28       32.91 o   0.8493E-03
   1 -37   2      101.23       79.05       38.14 o   0.1699E-02
  -2 -36   2       62.62       13.78       39.55 <   0.0000E+00
  -1 -36   2      282.02      249.02       43.79 o   0.8000E-03
  -2 -35   2      218.22      192.45       29.14 o   0.9799E-03
  -1 -35   2      229.05      220.36       31.20 o   0.9173E-03
   0 -35   2      204.81      160.44       37.67 o   0.1121E-02
   2 -35   2       96.05      101.92       35.78 o   0.1956E-02
  -2 -34   2      115.82       76.00       35.78 o   0.1391E-02
  -1 -34   2       -9.89       21.02       32.02 <   0.0000E+00
   0 -34   2      146.42      108.93       33.90 o   0.1689E-02
  -2 -33   2      140.30      102.88       35.31 o   0.1738E-02
  -1 -33   2      266.72      201.48       27.47 o   0.8558E-03
   0 -33   2      834.29      787.49       36.30 o   0.8642E-03
   2 -33   2       33.90       17.74       32.49 <   0.0000E+00
   3 -33   2       58.38       73.41       36.25 <   0.0000E+00
  -2 -32   2      115.35       85.82       20.98 o   0.1810E-02
  -1 -32   2      604.77      595.50       34.04 o   0.8829E-03
   0 -32   2      363.47      310.27       27.31 o   0.7073E-03
   1 -32   2      254.71      174.08       39.08 o   0.9240E-03
   2 -32   2      148.31      189.29       33.43 o   0.9359E-03
   3 -32   2      -26.37       22.93       34.84 <   0.0000E+00
  -3 -31   2      105.93       87.56       33.90 o   0.1830E-02
  -2 -31   2       73.21       55.61       20.48 o   0.7020E-03
  -1 -31   2       38.61       23.91       18.82 <   0.0000E+00
   0 -31   2      128.06      120.98       20.16 o   0.1738E-02
   1 -31   2      105.46      131.37       29.66 o   0.1500E-02
   2 -31   2       63.09       64.97       31.07 o   0.1125E-02
   3 -31   2       45.67      125.46       34.37 <   0.0000E+00
   4 -31   2       48.49       28.50       44.26 <   0.0000E+00
  -3 -30   2        0.47       10.26       27.31 <   0.0000E+00
  -2 -30   2       19.54       31.98       18.05 <   0.0000E+00
  -1 -30   2     1443.76     1414.10       45.15 o   0.4335E-03
   0 -30   2      216.34      204.99       22.31 o   0.9663E-03
   1 -30   2       43.79       41.90       22.60 <   0.0000E+00
   2 -30   2       48.49        5.37       29.66 <   0.0000E+00
  -5 -29   2       95.11       54.35       47.08 o   0.6612E-03
  -3 -29   2       37.67       25.16       19.49 <   0.0000E+00
  -2 -29   2      363.94      329.44       26.20 o   0.7378E-03
  -1 -29   2      287.67      219.56       23.80 o   0.7904E-03
   0 -29   2      340.40      314.70       24.64 o   0.7544E-03
   1 -29   2       71.56       79.43       23.54 o   0.1754E-02
   2 -29   2       24.95       20.81       24.01 <   0.0000E+00
   3 -29   2       83.81       94.05       31.54 o   0.1949E-02
   4 -29   2       21.66       21.56       36.72 <   0.0000E+00
  -5 -28   2      -33.90        7.51       42.37 <   0.0000E+00
  -4 -28   2      119.59      163.07       34.84 o   0.1083E-02
  -3 -28   2        1.41        0.74       17.15 <   0.0000E+00
  -2 -28   2      630.66      624.50       30.13 o   0.8986E-03
  -1 -28   2      127.36       98.06       18.15 o   0.1812E-02
   0 -28   2      138.66       97.56       18.16 o   0.1731E-02
   1 -28   2        5.65        8.03       21.19 <   0.0000E+00
   2 -28   2      160.08      143.24       29.66 o   0.1378E-02
   3 -28   2       87.57       83.35       30.60 o   0.1868E-02
  -4 -27   2       28.96       43.53       21.64 <   0.0000E+00
  -3 -27   2      -18.60       28.30       15.98 <   0.0000E+00
  -2 -27   2       52.89       56.25       12.37 o   0.7135E-03
  -1 -27   2       20.01       12.55       13.67 <   0.0000E+00
   0 -27   2      121.24       79.36       17.49 o   0.1480E-02
   1 -27   2      131.36      147.73       27.31 o   0.1376E-02
   2 -27   2       10.36       51.05       21.66 <   0.0000E+00
   3 -27   2       94.16      113.85       32.02 o   0.1756E-02
   4 -27   2      110.64       73.63       38.14 o   0.1472E-02
  -6 -26   2      -60.26        6.41       54.61 <   0.0000E+00
  -5 -26   2       25.42       24.87       40.02 <   0.0000E+00
  -4 -26   2        3.30       24.44       28.25 <   0.0000E+00
  -3 -26   2       13.42       22.46       16.81 <   0.0000E+00
  -2 -26   2      252.20      247.64       16.05 o   0.8580E-03
  -1 -26   2      114.17      120.04       16.73 o   0.1739E-02
   0 -26   2      225.76      205.26       19.48 o   0.9456E-03
   1 -26   2      108.76      129.16       21.66 o   0.1567E-02
   2 -26   2       23.07       32.97       21.66 <   0.0000E+00
   3 -26   2       26.84       27.48       24.01 <   0.0000E+00
   4 -26   2        1.88       18.46       32.02 <   0.0000E+00
   5 -26   2       77.21        5.02       47.55 <   0.0000E+00
  -6 -25   2      -45.20       13.69       47.08 <   0.0000E+00
  -5 -25   2        8.00       17.13       38.61 <   0.0000E+00
  -4 -25   2      -30.13       13.20       26.84 <   0.0000E+00
  -3 -25   2       19.07       50.74       15.98 <   0.0000E+00
  -2 -25   2      604.37      643.88       21.06 o   0.8507E-03
  -1 -25   2      141.01      115.85       16.15 o   0.1696E-02
   0 -25   2      354.29      347.19       21.14 o   0.7697E-03
   1 -25   2      250.95      289.91       28.25 o   0.7314E-03
   2 -25   2       49.44       50.18       23.07 o   0.5860E-03
   3 -25   2      123.35      157.40       29.19 o   0.1198E-02
   5 -25   2       80.98        5.19       41.43 <   0.0000E+00
  -6 -24   2      -15.54       32.35       46.61 <   0.0000E+00
  -5 -24   2       67.80       74.29       38.14 <   0.0000E+00
  -4 -24   2       29.19       28.18       19.16 <   0.0000E+00
  -3 -24   2      129.47      167.53       17.31 o   0.1117E-02
  -2 -24   2      268.05      279.19       15.99 o   0.7984E-03
  -1 -24   2      503.07      491.02       23.17 o   0.8133E-03
   0 -24   2      409.85      417.31       21.48 o   0.7881E-03
   1 -24   2       79.57       61.87       20.72 o   0.1081E-02
   2 -24   2      289.55      261.56       32.96 o   0.7882E-03
   3 -24   2       84.75       67.45       26.84 o   0.1357E-02
   4 -24   2       65.91       50.49       30.13 o   0.6186E-03
  -5 -23   2       27.31       69.87       35.78 <   0.0000E+00
  -4 -23   2        4.94       25.27       17.31 <   0.0000E+00
  -3 -23   2       83.33      106.63       16.15 o   0.1761E-02
  -2 -23   2     1378.32     1406.71       36.39 o   0.4403E-03
  -1 -23   2      218.46      169.37       17.01 o   0.1048E-02
   0 -23   2      178.44      154.36       16.55 o   0.1257E-02
   1 -23   2       43.79       56.12       16.48 <   0.0000E+00
   2 -23   2       63.56       45.98       21.66 o   0.3765E-03
   3 -23   2      416.67      425.06       41.43 o   0.7985E-03
   4 -23   2      -18.83        8.59       27.78 <   0.0000E+00
   5 -23   2       96.05       28.88       39.55 o   0.3419E-03
  -5 -22   2      -12.71       25.13       35.78 <   0.0000E+00
  -4 -22   2        7.77       31.64       17.82 <   0.0000E+00
  -3 -22   2       53.20       80.59       15.16 o   0.1669E-02
  -2 -22   2      245.61      240.96       13.61 o   0.8713E-03
  -1 -22   2       80.51       69.59        9.40 o   0.1345E-02
   0 -22   2      265.07      264.39       17.15 o   0.8361E-03
   1 -22   2      791.44      776.65       38.61 o   0.9132E-03
   2 -22   2       96.05      107.26       21.66 o   0.1866E-02
   3 -22   2       65.21       47.31       12.68 o   0.3687E-03
   4 -22   2       28.25       70.17       27.31 <   0.0000E+00
   5 -22   2       82.39       51.23       37.19 o   0.5597E-03
  -6 -21   2      -56.97       12.53       41.90 <   0.0000E+00
  -4 -21   2       -6.59        7.83       23.54 <   0.0000E+00
  -3 -21   2        8.00        5.79       12.34 <   0.0000E+00
  -2 -21   2      107.35      123.76       10.56 o   0.1620E-02
  -1 -21   2      616.77      603.93       17.15 o   0.8758E-03
   0 -21   2      535.32      562.17       21.31 o   0.8341E-03
   1 -21   2      -10.36        9.55       12.24 <   0.0000E+00
   2 -21   2       16.48       12.97       16.01 <   0.0000E+00
   3 -21   2      151.13      158.78       15.08 o   0.1219E-02
   4 -21   2       28.72       30.41       24.95 <   0.0000E+00
   5 -21   2       -5.65       11.43       35.78 <   0.0000E+00
   6 -21   2      121.94       12.26       49.44 o   0.3189E-03
  -6 -20   2      -21.66        6.98       41.90 <   0.0000E+00
  -4 -20   2       30.60       35.52       17.01 <   0.0000E+00
  -3 -20   2      915.15      936.01       21.72 o   0.8566E-03
  -2 -20   2      163.37      170.69       11.05 o   0.1152E-02
  -1 -20   2      130.73      126.25        9.54 o   0.1665E-02
   0 -20   2      162.90      172.19       13.98 o   0.1186E-02
   1 -20   2      637.96      606.04       33.43 o   0.8382E-03
   2 -20   2       84.28       91.04       19.30 o   0.1962E-02
   3 -20   2       95.58       62.79       13.58 o   0.1047E-02
   4 -20   2      106.40       82.38       26.37 o   0.1738E-02
   5 -20   2       56.03       49.20       29.66 <   0.0000E+00
  -6 -19   2       26.84        0.68       39.55 <   0.0000E+00
  -4 -19   2       89.14      105.90       14.78 o   0.1871E-02
  -3 -19   2      181.03      183.06       11.67 o   0.1120E-02
  -2 -19   2       22.01       25.56        7.79 o   0.3784E-03
  -1 -19   2      182.68      187.88        9.87 o   0.1088E-02
   0 -19   2      357.35      366.76       16.68 o   0.7750E-03
   1 -19   2       62.62       70.84       16.01 o   0.1381E-02
   2 -19   2      356.88      370.18       27.31 o   0.7689E-03
   3 -19   2      172.08      180.41       14.86 o   0.1115E-02
   4 -19   2       16.95       11.86       16.65 <   0.0000E+00
   5 -19   2       36.49       50.01       21.86 <   0.0000E+00
   6 -19   2       60.26       20.84       38.14 <   0.0000E+00
  -6 -18   2       -4.71       16.82       39.55 <   0.0000E+00
  -5 -18   2      -43.79       23.13       29.19 <   0.0000E+00
  -4 -18   2      126.49      145.08       15.59 o   0.1393E-02
  -3 -18   2      166.43      165.50       10.91 o   0.1236E-02
  -2 -18   2      139.36      155.75        9.20 o   0.1251E-02
  -1 -18   2      235.41      225.05       10.35 o   0.9005E-03
   0 -18   2      679.15      663.75       21.81 o   0.9041E-03
   1 -18   2      217.99      193.61       20.25 o   0.9851E-03
   2 -18   2      241.53      251.07       13.27 o   0.8421E-03
   3 -18   2        1.41        2.92       10.37 <   0.0000E+00
   4 -18   2      115.82      133.80       18.48 o   0.1479E-02
   5 -18   2       40.96       18.45       32.02 <   0.0000E+00
   6 -18   2      111.82       59.56       30.26 o   0.9501E-03
  -7 -17   2      158.19      168.92       57.44 o   0.1139E-02
  -6 -17   2      -49.91       17.66       33.43 <   0.0000E+00
  -5 -17   2       28.48       23.23       19.56 <   0.0000E+00
  -4 -17   2       43.47       33.93       12.53 <   0.0000E+00
  -3 -17   2       64.62       51.41        9.34 o   0.4505E-03
  -2 -17   2      645.37      654.50       15.34 o   0.9132E-03
  -1 -17   2      117.55      119.51        9.00 o   0.1806E-02
   0 -17   2      670.76      688.82       17.77 o   0.9156E-03
   1 -17   2      101.23      136.90       16.01 o   0.1377E-02
   2 -17   2      661.97      657.36       32.96 o   0.9209E-03
   3 -17   2       91.34      102.92       12.87 o   0.1915E-02
   4 -17   2       20.72       36.69       15.49 <   0.0000E+00
   5 -17   2       48.02       54.39       21.68 o   0.6254E-03
   6 -17   2      -22.60       35.37       38.61 <   0.0000E+00
  -7 -16   2      -26.37       10.87       49.44 <   0.0000E+00
  -6 -16   2       19.30        2.74       34.84 <   0.0000E+00
  -5 -16   2       38.84       68.00       19.53 <   0.0000E+00
  -4 -16   2       10.99       18.79       12.06 <   0.0000E+00
  -3 -16   2      554.53      579.08       14.81 o   0.8411E-03
  -2 -16   2      759.90      755.51       17.23 o   0.9381E-03
  -1 -16   2      270.09      257.84       11.18 o   0.8245E-03
   0 -16   2       -1.88        0.79        7.18 <   0.0000E+00
   1 -16   2      159.61      179.75       12.67 o   0.1077E-02
   2 -16   2      381.36      403.32       15.07 o   0.7725E-03
   3 -16   2       86.79       81.37       10.66 o   0.1828E-02
   4 -16   2      103.34      118.94       16.83 o   0.1714E-02
   5 -16   2       32.96       41.38       20.15 <   0.0000E+00
   6 -16   2      -12.71        5.87       35.31 <   0.0000E+00
  -7 -15   2      -55.09        3.72       43.32 <   0.0000E+00
  -6 -15   2       58.38       37.56       38.14 <   0.0000E+00
  -5 -15   2       30.13        3.67       29.19 <   0.0000E+00
  -4 -15   2       26.37       17.10       12.38 <   0.0000E+00
  -3 -15   2        1.98        1.94        6.89 <   0.0000E+00
  -2 -15   2      182.79      190.55        9.80 o   0.1047E-02
  -1 -15   2      890.32      902.55       15.24 o   0.9168E-03
   0 -15   2      178.68      174.41       13.33 o   0.1165E-02
   1 -15   2      199.63      212.45       13.15 o   0.9369E-03
   2 -15   2      359.23      421.76       14.70 o   0.6991E-03
   3 -15   2      114.72      137.96       11.46 o   0.1424E-02
   4 -15   2       13.65        4.55       13.00 <   0.0000E+00
   5 -15   2       29.66       17.05       28.25 <   0.0000E+00
   6 -15   2       42.14       25.37       26.86 <   0.0000E+00
  -7 -14   2       47.55       29.37       50.38 <   0.0000E+00
  -6 -14   2      -17.89        8.40       32.96 <   0.0000E+00
  -5 -14   2       21.19       19.40       17.90 <   0.0000E+00
  -4 -14   2       45.90       40.05       10.69 o   0.3762E-03
  -3 -14   2       73.17       61.66        7.83 o   0.1037E-02
  -2 -14   2     1120.64     1118.83       18.06 o   0.7309E-03
  -1 -14   2      872.27      923.99       18.00 o   0.8007E-03
   0 -14   2       62.30       58.23        6.03 o   0.8902E-03
   1 -14   2     1562.64     1477.09       36.46 o   0.3535E-03
   2 -14   2     2192.36     2258.27       42.98 o   0.1017E-03
   3 -14   2      462.03      449.09       16.43 o   0.7986E-03
   4 -14   2        5.18        1.70       13.49 <   0.0000E+00
   6 -14   2       17.42        3.29       25.97 <   0.0000E+00
  -7 -13   2       32.49       37.81       47.55 <   0.0000E+00
  -6 -13   2        1.41       24.42       35.78 <   0.0000E+00
  -5 -13   2       84.51       51.13       20.44 o   0.3908E-03
  -4 -13   2      547.80      555.10       18.55 o   0.8748E-03
  -3 -13   2      156.22      145.79        8.95 o   0.1383E-02
  -2 -13   2     5761.16     5628.25       72.55 o   0.5830E-05
  -1 -13   2      824.72      806.71       17.18 o   0.9213E-03
   0 -13   2      376.89      359.80        9.43 o   0.7681E-03
   1 -13   2     2332.19     2259.07       48.45 o   0.1013E-03
   2 -13   2      782.50      796.64       21.05 o   0.9410E-03
   3 -13   2      211.87      196.22       13.25 o   0.1003E-02
   4 -13   2       16.48       51.50       14.02 <   0.0000E+00
   5 -13   2       19.30       23.72       17.69 <   0.0000E+00
   6 -13   2       48.49        3.26       33.43 <   0.0000E+00
  -7 -12   2        0.47       34.73       43.32 <   0.0000E+00
  -6 -12   2      153.49      147.55       40.49 o   0.1379E-02
  -5 -12   2        9.42       18.78       18.32 <   0.0000E+00
  -4 -12   2      172.20      174.22       12.97 o   0.1148E-02
  -3 -12   2      378.30      388.59       13.67 o   0.7735E-03
  -2 -12   2      573.93      631.76       13.24 o   0.8018E-03
  -1 -12   2      344.17      369.74        8.62 o   0.7594E-03
   0 -12   2      156.88      140.03        5.76 o   0.1416E-02
   1 -12   2     1234.48     1197.14       43.32 o   0.6030E-03
   2 -12   2      653.97      637.23       19.02 o   0.8814E-03
   3 -12   2       49.75       42.01        8.91 o   0.3750E-03
   4 -12   2       40.02       67.03       14.51 <   0.0000E+00
   5 -12   2      -12.01        0.51       16.98 <   0.0000E+00
   6 -12   2       55.09       64.78       26.33 o   0.1281E-02
   7 -12   2        6.12       20.53       47.55 <   0.0000E+00
  -7 -11   2       12.71       49.27       42.37 <   0.0000E+00
  -6 -11   2      134.18      127.78       37.19 o   0.1655E-02
  -5 -11   2       25.66        8.00       16.43 <   0.0000E+00
  -4 -11   2       92.16       82.76       11.00 o   0.1786E-02
  -3 -11   2      407.37      412.93       13.92 o   0.7964E-03
  -2 -11   2      374.06      381.05       10.75 o   0.7817E-03
  -1 -11   2      521.19      486.15        9.93 o   0.7571E-03
   0 -11   2      970.26      933.50       13.95 o   0.8295E-03
   1 -11   2      575.81      544.70       15.18 o   0.8063E-03
   2 -11   2      523.55      526.74       14.24 o   0.8546E-03
   3 -11   2      953.25      951.82       22.50 o   0.8763E-03
   4 -11   2       90.40      104.30       15.33 o   0.1863E-02
   5 -11   2      134.89      152.09       19.00 o   0.1258E-02
   6 -11   2       92.52       93.07       25.18 o   0.2011E-02
   7 -11   2       29.66        5.71       45.67 <   0.0000E+00
  -7 -10   2      -89.46       16.25       45.67 <   0.0000E+00
  -6 -10   2       27.31       10.74       31.07 <   0.0000E+00
  -5 -10   2       -8.32        5.99       13.39 <   0.0000E+00
  -4 -10   2      231.64      237.19       13.03 o   0.8947E-03
  -3 -10   2      300.50      285.35       12.33 o   0.7845E-03
  -2 -10   2     1264.73     1254.40       20.69 o   0.5899E-03
  -1 -10   2      927.32      904.89       13.85 o   0.8516E-03
   0 -10   2      501.04      500.87        8.85 o   0.8321E-03
   1 -10   2      256.44      240.33        8.79 o   0.8497E-03
   2 -10   2      984.17      985.57       20.01 o   0.8567E-03
   3 -10   2       97.30      101.83        9.61 o   0.1966E-02
   4 -10   2       24.95       39.70       12.82 <   0.0000E+00
   5 -10   2      209.04      216.36       22.47 o   0.9363E-03
   6 -10   2       32.72        0.24       23.57 <   0.0000E+00
   7 -10   2        3.77        8.93       43.79 <   0.0000E+00
  -7  -9   2      -49.91       16.09       41.90 <   0.0000E+00
  -6  -9   2       25.19        4.97       21.49 <   0.0000E+00
  -5  -9   2       59.95       60.17       14.71 o   0.1043E-02
  -4  -9   2      230.47      219.12       13.09 o   0.9166E-03
  -3  -9   2      235.97      204.38        9.83 o   0.9219E-03
  -2  -9   2      793.48      799.23       16.47 o   0.9528E-03
  -1  -9   2     2185.82     2163.45       26.36 o   0.1241E-03
   0  -9   2      351.14      381.87        7.04 o   0.7523E-03
   1  -9   2     2349.69     2297.37       35.81 o   0.9823E-04
   2  -9   2       27.31       29.35        5.64 o   0.3793E-03
   3  -9   2      198.68      206.60       12.33 o   0.9711E-03
   4  -9   2      231.41      216.44       18.75 o   0.9179E-03
   5  -9   2       88.28       54.06       18.81 o   0.5196E-03
   6  -9   2      115.35      105.85       36.72 o   0.1901E-02
   7  -9   2       93.69       19.96       47.08 <   0.0000E+00
  -7  -8   2      -27.78       79.43       41.90 <   0.0000E+00
  -6  -8   2       44.26        0.64       22.46 <   0.0000E+00
  -5  -8   2       33.74       31.33       13.87 <   0.0000E+00
  -4  -8   2      284.37      292.10       14.16 o   0.7890E-03
  -3  -8   2       71.47       71.30        6.63 o   0.1429E-02
  -2  -8   2      531.20      529.51       11.28 o   0.8650E-03
  -1  -8   2     5886.47     5854.64       57.65 o   0.5301E-05
   0  -8   2       96.24       91.33        4.19 o   0.1960E-02
   1  -8   2      643.37      644.16       11.28 o   0.9284E-03
   2  -8   2       52.03       46.33        6.03 o   0.3766E-03
   3  -8   2      156.94      163.14       11.52 o   0.1233E-02
   4  -8   2      201.75      210.19       18.50 o   0.9384E-03
   5  -8   2       29.90        2.58       17.17 <   0.0000E+00
   6  -8   2       58.15       45.32       23.97 o   0.3767E-03
   7  -8   2       36.72       25.39       42.84 <   0.0000E+00
  -7  -7   2       32.49       64.34       43.32 <   0.0000E+00
  -6  -7   2       87.10       51.85       32.96 o   0.4715E-03
  -5  -7   2      164.20      194.10       15.29 o   0.9724E-03
  -4  -7   2      245.18      256.56       13.48 o   0.8250E-03
  -3  -7   2      181.83      176.67        8.43 o   0.1149E-02
  -2  -7   2      420.16      416.09        9.30 o   0.8043E-03
  -1  -7   2     1689.45     1704.12       18.77 o   0.2773E-03
   0  -7   2      360.06      402.12        7.53 o   0.7211E-03
   1  -7   2     2211.27     2148.00       34.29 o   0.1213E-03
   2  -7   2     2264.16     2130.96       31.62 o   0.1154E-03
   3  -7   2      869.91      893.02       21.11 o   0.8806E-03
   4  -7   2      143.83      169.88       16.48 o   0.1151E-02
   5  -7   2      141.95      156.55       19.99 o   0.1307E-02
   6  -7   2      346.76      332.54       32.94 o   0.7623E-03
   7  -7   2      115.35       36.19       44.73 o   0.3361E-03
  -7  -6   2       33.19        7.36       29.09 <   0.0000E+00
  -6  -6   2      271.19      284.37       36.72 o   0.7904E-03
  -5  -6   2        4.71       28.96       11.93 <   0.0000E+00
  -4  -6   2      233.53      244.06       13.21 o   0.8586E-03
  -3  -6   2      703.02      717.79       13.90 o   0.9332E-03
  -2  -6   2      293.51      289.61        7.74 o   0.8036E-03
  -1  -6   2    13930.94    13813.55      131.40 o   0.6419E-06
   0  -6   2      656.55      677.19       10.78 o   0.8849E-03
   1  -6   2      187.76      174.65        5.23 o   0.1112E-02
   2  -6   2      371.95      350.53       14.02 o   0.7428E-03
   3  -6   2      128.38      129.61       10.07 o   0.1637E-02
   4  -6   2      105.46      111.90       14.20 o   0.1796E-02
   5  -6   2       84.04       89.49       17.01 o   0.1961E-02
   6  -6   2       11.30       30.38       29.66 <   0.0000E+00
   7  -6   2       54.61        6.36       38.14 <   0.0000E+00
  -7  -5   2      -34.84       37.38       42.37 <   0.0000E+00
  -6  -5   2      317.80      327.30       39.55 o   0.7723E-03
  -5  -5   2      142.54      146.89       14.25 o   0.1418E-02
  -4  -5   2      315.45      291.88       14.20 o   0.7699E-03
  -3  -5   2      652.46      661.87       13.22 o   0.9348E-03
  -2  -5   2      140.87      172.47        5.99 o   0.1082E-02
  -1  -5   2     5310.12     5032.44       51.72 o   0.7749E-05
   0  -5   2     1073.93     1102.62       15.35 o   0.7132E-03
   1  -5   2      166.48      180.65        4.91 o   0.1093E-02
   2  -5   2      142.42      142.80       10.49 o   0.1493E-02
   3  -5   2      228.66      251.38       12.44 o   0.7931E-03
   4  -5   2      435.04      473.99       22.97 o   0.7661E-03
   5  -5   2       61.44       59.63       17.50 o   0.9874E-03
   6  -5   2       37.43       37.89       23.90 <   0.0000E+00
   7  -5   2       66.86       38.56       42.37 <   0.0000E+00
  -7  -4   2       42.37       25.45       40.96 <   0.0000E+00
  -6  -4   2      121.47      129.37       22.49 o   0.1602E-02
  -5  -4   2      300.07      335.49       19.39 o   0.7266E-03
  -4  -4   2       12.12        7.42        7.97 <   0.0000E+00
  -3  -4   2       73.92       72.25        6.99 o   0.1549E-02
  -2  -4   2      418.37      422.69        8.76 o   0.8009E-03
  -1  -4   2     8025.71     8068.90       76.56 o   0.2288E-05
   0  -4   2     1510.38     1548.88       20.05 o   0.3525E-03
   1  -4   2      442.66      424.65        7.54 o   0.7807E-03
   2  -4   2      199.16      192.45       11.15 o   0.1036E-02
   3  -4   2      367.24      372.65       13.96 o   0.7857E-03
   4  -4   2      910.33      949.01       29.63 o   0.8072E-03
   5  -4   2      275.90      264.29       23.54 o   0.8177E-03
   6  -4   2       13.18       11.15       22.17 <   0.0000E+00
   7  -4   2        3.30       55.42       41.90 <   0.0000E+00
  -7  -3   2       34.37       40.83       42.84 <   0.0000E+00
  -6  -3   2       16.24       12.12       18.81 <   0.0000E+00
  -5  -3   2        3.45       16.70       11.83 <   0.0000E+00
  -4  -3   2      290.26      276.06       13.78 o   0.7983E-03
  -3  -3   2      150.10      143.52        7.74 o   0.1431E-02
  -2  -3   2      430.04      424.23        8.89 o   0.7999E-03
  -1  -3   2     3434.77     3356.63       34.19 o   0.2772E-04
   0  -3   2     2224.05     2276.03       24.88 o   0.1100E-03
   1  -3   2     1588.35     1610.03       19.05 o   0.3222E-03
   2  -3   2      513.90      514.68        9.65 o   0.8431E-03
   3  -3   2      326.18      310.98        8.92 o   0.7615E-03
   4  -3   2      245.61      211.90       13.57 o   0.8895E-03
   5  -3   2      477.88      430.93       20.89 o   0.7378E-03
   6  -3   2        8.47       75.75       30.13 <   0.0000E+00
   7  -3   2        9.89       29.87       39.08 <   0.0000E+00
  -7  -2   2      -32.02        4.39       35.31 <   0.0000E+00
  -6  -2   2      138.42      134.06       18.78 o   0.1570E-02
  -5  -2   2      583.50      619.67       23.48 o   0.8455E-03
  -4  -2   2      504.25      484.69       16.00 o   0.8132E-03
  -3  -2   2     1640.80     1682.05       22.68 o   0.2701E-03
  -2  -2   2      352.25      374.09        7.18 o   0.7643E-03
  -1  -2   2      572.61      558.39        8.72 o   0.8437E-03
   0  -2   2     1819.55     1907.37       26.48 o   0.1754E-03
   1  -2   2      384.56      408.69        6.85 o   0.7696E-03
   2  -2   2      488.80      485.58        9.00 o   0.8074E-03
   3  -2   2      171.73      168.08        8.95 o   0.1206E-02
   4  -2   2       10.83        6.19        7.27 <   0.0000E+00
   5  -2   2      408.83      354.19       20.42 o   0.6953E-03
   6  -2   2       16.48       16.31       22.50 <   0.0000E+00
   7  -2   2      104.05       56.51       41.90 o   0.7314E-03
  -7  -1   2       -0.94       30.60       41.90 <   0.0000E+00
  -6  -1   2       83.33       98.30       22.64 o   0.1912E-02
  -5  -1   2       53.20       48.53       12.51 o   0.4189E-03
  -4  -1   2       38.02       35.16        8.75 o   0.3798E-03
  -3  -1   2       15.16       26.29        5.10 o   0.3734E-03
  -2  -1   2     1536.83     1598.03       18.07 o   0.3023E-03
  -1  -1   2       92.56       95.75        4.00 o   0.2007E-02
   0  -1   2    10198.38        0.00      119.46 l   0.0000E+00
   1  -1   2     1144.79     1141.52       16.14 o   0.7009E-03
   2  -1   2      255.30      224.92        7.96 o   0.8542E-03
   3  -1   2      135.60      125.40        7.90 o   0.1650E-02
   4  -1   2      389.72      373.76       13.46 o   0.7592E-03
   5  -1   2       52.97       34.24       14.50 o   0.3687E-03
   6  -1   2      -13.89        4.53       22.82 <   0.0000E+00
   7  -1   2        6.59       12.12       43.32 <   0.0000E+00
  -7   0   2       38.14       15.63       38.14 <   0.0000E+00
  -6   0   2       84.28      143.73       31.54 o   0.1177E-02
  -5   0   2     1306.83     1310.85       33.71 o   0.5446E-03
  -4   0   2      452.10      469.60       15.74 o   0.8036E-03
  -3   0   2      359.78      414.30        9.03 o   0.7112E-03
  -2   0   2      310.97      310.45        6.71 o   0.7816E-03
  -1   0   2      346.05      383.74        5.67 o   0.7415E-03
   0   0   2     6595.37        0.00       89.20 l   0.0000E+00
   1   0   2     1096.53     1094.99       13.98 o   0.7496E-03
   2   0   2     1580.53     1542.73       20.27 o   0.3414E-03
   3   0   2       16.60       17.22        5.38 o   0.3794E-03
   4   0   2      894.32      903.12       19.37 o   0.8989E-03
   5   0   2     1986.85     1925.12       41.06 o   0.1704E-03
   6   0   2       20.25       45.42       28.25 <   0.0000E+00
   7   0   2       22.13       80.44       43.79 <   0.0000E+00
  -7   1   2       51.32       30.60       40.96 <   0.0000E+00
  -6   1   2       90.40       97.95       31.07 o   0.1965E-02
  -5   1   2       76.27       48.67       13.08 o   0.4078E-03
  -4   1   2       24.86       35.19        7.90 o   0.3727E-03
  -3   1   2       19.54       26.18        4.84 o   0.3760E-03
  -2   1   2     1530.24     1596.48       18.03 o   0.3009E-03
  -1   1   2       86.70       95.08        2.95 o   0.1970E-02
   0   1   2    10732.13        0.00      144.56 l   0.0000E+00
   1   1   2     1157.18     1142.57       14.70 o   0.6829E-03
   2   1   2      255.30      224.72        7.85 o   0.8543E-03
   3   1   2      130.89      125.47        8.06 o   0.1675E-02
   4   1   2      343.34      373.70       14.00 o   0.7410E-03
   5   1   2       21.42       34.13       13.84 <   0.0000E+00
   6   1   2      -16.71        4.50       22.35 <   0.0000E+00
   7   1   2       40.02       12.16       39.55 <   0.0000E+00
  -7   2   2       63.09        4.39       43.32 <   0.0000E+00
  -6   2   2       85.22      134.21       31.07 o   0.1367E-02
  -5   2   2      611.59      619.79       23.96 o   0.9054E-03
  -4   2   2      486.45      484.73       14.81 o   0.8384E-03
  -3   2   2     1669.91     1681.27       21.39 o   0.2816E-03
  -2   2   2      366.37      374.38        7.38 o   0.7882E-03
  -1   2   2      570.79      557.12        7.73 o   0.8440E-03
   0   2   2     1939.14     1908.68       28.31 o   0.1825E-03
   1   2   2      410.74      410.39        7.13 o   0.7832E-03
   2   2   2      478.94      485.76       10.55 o   0.8263E-03
   3   2   2      163.49      168.17        8.81 o   0.1209E-02
   4   2   2        6.94        6.20        7.79 <   0.0000E+00
   5   2   2      371.47      354.91       25.30 o   0.7588E-03
   6   2   2        5.41       16.26       22.50 <   0.0000E+00
   7   2   2        8.95       56.50       38.14 <   0.0000E+00
  -7   3   2       25.42       40.95       40.96 <   0.0000E+00
  -6   3   2      -18.36       12.05       25.89 <   0.0000E+00
  -5   3   2       16.79       16.72       12.24 <   0.0000E+00
  -4   3   2      254.24      276.25       14.97 o   0.7813E-03
  -3   3   2      164.88      143.58        8.18 o   0.1367E-02
  -2   3   2      441.00      423.83        8.21 o   0.7795E-03
  -1   3   2     3438.07     3357.67       34.16 o   0.2767E-04
   0   3   2     2145.36     2274.76       32.21 o   0.1032E-03
   1   3   2     1595.41     1610.02       19.30 o   0.3255E-03
   2   3   2      511.07      514.94       11.01 o   0.8493E-03
   3   3   2      325.10      310.27       11.02 o   0.7625E-03
   4   3   2      219.87      212.01       12.13 o   0.9489E-03
   5   3   2      452.30      431.10       22.13 o   0.7832E-03
   6   3   2       44.26       75.95       31.54 <   0.0000E+00
   7   3   2       10.83       29.88       40.96 <   0.0000E+00
  -7   4   2       48.97       25.38       40.02 <   0.0000E+00
  -6   4   2      104.99      129.18       29.66 o   0.1521E-02
  -5   4   2      316.86      335.99       19.67 o   0.7540E-03
  -4   4   2       20.56        7.40        9.29 <   0.0000E+00
  -3   4   2       84.51       72.14        7.19 o   0.1494E-02
  -2   4   2      406.86      422.54        7.86 o   0.7806E-03
  -1   4   2     7991.58     8068.81       76.27 o   0.2279E-05
   0   4   2     1522.51     1549.55       20.39 o   0.3582E-03
   1   4   2      439.18      424.89        7.66 o   0.7873E-03
   2   4   2      189.15      192.32        7.79 o   0.1049E-02
   3   4   2      373.36      372.84       11.94 o   0.7831E-03
   4   4   2      926.57      948.71       24.75 o   0.8406E-03
   5   4   2      282.96      263.71       19.56 o   0.8042E-03
   7   4   2       73.92       55.34       44.73 <   0.0000E+00
  -7   5   2       73.92       37.34       44.26 <   0.0000E+00
  -6   5   2      340.87      327.45       35.78 o   0.7692E-03
  -5   5   2      144.38      146.80       15.46 o   0.1428E-02
  -4   5   2      308.86      292.09       16.57 o   0.7817E-03
  -3   5   2      690.81      662.54       15.60 o   0.8522E-03
  -2   5   2      154.29      172.58        5.19 o   0.1122E-02
  -1   5   2     5366.85     5035.12       52.23 o   0.7639E-05
   0   5   2     1058.16     1103.29       15.32 o   0.6868E-03
   1   5   2      166.29      180.11        4.89 o   0.1098E-02
   2   5   2      147.60      142.78        6.89 o   0.1469E-02
   3   5   2      247.65      251.60       10.52 o   0.8284E-03
   4   5   2      455.28      473.03       19.17 o   0.8045E-03
   5   5   2       57.44       59.63       14.08 o   0.9789E-03
   7   5   2       33.90       38.52       42.37 <   0.0000E+00
  -7   6   2       16.95        7.33       41.90 <   0.0000E+00
  -6   6   2      246.71      284.68       32.96 o   0.7462E-03
  -5   6   2       22.29       29.04       12.36 <   0.0000E+00
  -4   6   2      227.56      244.16       14.51 o   0.8461E-03
  -3   6   2      720.35      717.68       15.94 o   0.9375E-03
  -2   6   2      289.15      289.83        6.44 o   0.8091E-03
  -1   6   2    14039.62    13812.61      132.39 o   0.6375E-06
   0   6   2      642.20      676.02       10.79 o   0.8556E-03
   1   6   2      191.53      173.41        5.39 o   0.1105E-02
   2   6   2      397.61      350.57       10.26 o   0.7002E-03
   3   6   2      131.20      129.24       10.66 o   0.1638E-02
   4   6   2      104.17      111.99       10.87 o   0.1787E-02
   5   6   2       77.84       89.62       14.00 o   0.1918E-02
   6   6   2       58.38       30.39       38.61 <   0.0000E+00
   7   6   2        0.47        6.35       42.37 <   0.0000E+00
  -7   7   2       65.44       64.32       42.37 <   0.0000E+00
  -6   7   2       37.67       51.99       26.37 <   0.0000E+00
  -5   7   2      209.51      194.05       16.99 o   0.1005E-02
  -4   7   2      260.36      257.09       18.15 o   0.8441E-03
  -3   7   2      177.81      176.75        7.88 o   0.1162E-02
  -2   7   2      411.97      416.03        7.62 o   0.7916E-03
  -1   7   2     1751.91     1702.09       19.29 o   0.2550E-03
   0   7   2      355.18      402.41        6.44 o   0.7125E-03
   1   7   2     2164.82     2147.60       25.88 o   0.1267E-03
   2   7   2     2298.81     2132.86       28.79 o   0.1114E-03
   3   7   2      879.17      893.62       21.17 o   0.8990E-03
   4   7   2      167.02      169.99       12.15 o   0.1223E-02
   5   7   2      167.30      156.52       17.25 o   0.1296E-02
   7   7   2       40.02       36.24       42.37 <   0.0000E+00
  -7   8   2       92.28       79.34       41.43 o   0.1688E-02
  -6   8   2       -7.06        0.66       31.07 <   0.0000E+00
  -5   8   2       50.38       31.31       13.15 o   0.3696E-03
  -4   8   2      292.38      292.32       19.64 o   0.8028E-03
  -3   8   2       75.17       71.28        6.17 o   0.1412E-02
  -2   8   2      534.58      529.68        9.00 o   0.8716E-03
  -1   8   2     5949.72     5853.54       62.91 o   0.5241E-05
   0   8   2       96.71       91.31        4.08 o   0.1956E-02
   1   8   2      649.63      644.27       10.55 o   0.9253E-03
   2   8   2       44.16       46.25        4.87 o   0.3790E-03
   3   8   2      162.31      162.87        9.77 o   0.1255E-02
   4   8   2      191.47      210.05       14.28 o   0.9155E-03
   5   8   2        2.04        2.57       13.15 <   0.0000E+00
   6   8   2       37.43       45.14       23.15 <   0.0000E+00
   7   8   2        6.59       25.26       42.37 <   0.0000E+00
  -7   9   2       10.36       16.15       40.96 <   0.0000E+00
  -6   9   2       46.14        4.97       31.07 <   0.0000E+00
  -5   9   2       84.59       60.46       14.35 o   0.1006E-02
  -4   9   2      246.71      219.00       17.81 o   0.8805E-03
  -3   9   2      209.14      204.19        8.89 o   0.9876E-03
  -2   9   2      799.92      799.21       12.24 o   0.9379E-03
  -1   9   2     2252.08     2162.86       24.36 o   0.1166E-03
   0   9   2      353.02      381.65        6.84 o   0.7559E-03
   1   9   2     2368.56     2296.50       32.28 o   0.9675E-04
   2   9   2       39.31       29.35        5.06 o   0.3739E-03
   3   9   2      194.29      206.77       13.16 o   0.9593E-03
   4   9   2      224.58      216.05       15.27 o   0.9340E-03
   5   9   2       37.51       53.95       13.85 <   0.0000E+00
   6   9   2       88.98      105.78       24.15 o   0.1854E-02
   7   9   2        0.94       19.86       42.37 <   0.0000E+00
  -7  10   2       49.91       16.28       42.84 <   0.0000E+00
  -6  10   2       -4.71       10.62       29.66 <   0.0000E+00
  -5  10   2       20.72        5.94       13.74 <   0.0000E+00
  -4  10   2      239.88      237.14       18.65 o   0.8854E-03
  -3  10   2      275.05      285.36        9.65 o   0.8032E-03
  -2  10   2     1273.01     1254.66       16.86 o   0.5806E-03
  -1  10   2      929.00      904.16       12.32 o   0.8468E-03
   0  10   2      498.41      501.56        8.58 o   0.8389E-03
   1  10   2      251.42      239.58        6.24 o   0.8596E-03
   2  10   2      981.77      984.31       17.30 o   0.8600E-03
   3  10   2       88.04      101.90       11.29 o   0.1901E-02
   4  10   2       30.13       39.77       10.79 <   0.0000E+00
   5  10   2      203.08      216.28       18.39 o   0.9232E-03
   6  10   2      -13.65        0.24       23.31 <   0.0000E+00
   7  10   2      -24.01        8.88       44.26 <   0.0000E+00
  -7  11   2       41.90       49.25       44.26 <   0.0000E+00
  -6  11   2      123.35      127.68       33.90 o   0.1695E-02
  -5  11   2       39.55        7.91       16.91 <   0.0000E+00
  -4  11   2       79.33       82.66       13.83 o   0.1839E-02
  -3  11   2      428.68      412.97       12.72 o   0.7685E-03
  -2  11   2      376.73      381.20        8.64 o   0.7861E-03
  -1  11   2      514.68      486.79        8.74 o   0.7705E-03
   0  11   2      946.72      932.90       13.54 o   0.8771E-03
   1  11   2      570.63      545.21        9.79 o   0.8178E-03
   2  11   2      496.05      526.64       10.82 o   0.8160E-03
   3  11   2      950.35      951.02       28.97 o   0.8811E-03
   4  11   2       92.12      104.43       12.11 o   0.1872E-02
   5  11   2      138.58      152.20       17.07 o   0.1270E-02
   6  11   2      104.29       92.97       25.67 o   0.1953E-02
   7  11   2       13.65        5.67       46.14 <   0.0000E+00
  -7  12   2        8.47       34.69       44.26 <   0.0000E+00
  -6  12   2      104.05      147.26       32.96 o   0.1225E-02
  -5  12   2       16.24       18.69       17.54 <   0.0000E+00
  -4  12   2      192.56      174.57       18.01 o   0.1104E-02
  -3  12   2      380.77      389.10       12.38 o   0.7771E-03
  -2  12   2      616.14      632.41       11.05 o   0.8902E-03
  -1  12   2      354.76      369.67        7.48 o   0.7777E-03
   0  12   2      142.09      139.95        5.53 o   0.1482E-02
   1  12   2     1195.78     1198.44       16.77 o   0.6548E-03
   2  12   2      645.18      637.49       10.49 o   0.9012E-03
   3  12   2       44.96       41.96       10.99 o   0.3778E-03
   4  12   2       80.04       67.25       12.62 o   0.1115E-02
   5  12   2      -11.14        0.52       13.71 <   0.0000E+00
   6  12   2       20.48       64.70       23.72 <   0.0000E+00
   7  12   2       13.65       20.60       45.67 <   0.0000E+00
  -7  13   2      104.05       37.84       46.14 o   0.3424E-03
  -6  13   2       54.61       24.46       32.49 <   0.0000E+00
  -5  13   2       40.73       51.08       18.21 <   0.0000E+00
  -4  13   2      547.33      554.98       24.18 o   0.8740E-03
  -3  13   2      159.49      146.21        9.54 o   0.1367E-02
  -2  13   2     5752.29     5627.48       58.77 o   0.5842E-05
  -1  13   2      795.76      806.54       11.88 o   0.9236E-03
   0  13   2      363.47      358.64        8.81 o   0.7884E-03
   1  13   2     2367.98     2258.59       32.32 o   0.9832E-04
   2  13   2      784.95      795.20       13.02 o   0.9502E-03
   3  13   2      208.34      195.90       17.47 o   0.1013E-02
   4  13   2       53.83       51.44       12.10 o   0.6424E-03
   5  13   2       10.99       23.82       15.26 <   0.0000E+00
   6  13   2      -45.67        3.19       23.57 <   0.0000E+00
  -7  14   2       40.49       29.45       44.26 <   0.0000E+00
  -6  14   2      -24.01        8.42       30.60 <   0.0000E+00
  -5  14   2       21.42       19.51       18.87 <   0.0000E+00
  -4  14   2       40.96       39.94       13.16 <   0.0000E+00
  -3  14   2       76.43       61.78        9.82 o   0.1035E-02
  -2  14   2     1106.89     1119.71       17.08 o   0.7318E-03
  -1  14   2      925.53      923.26       14.21 o   0.9007E-03
   0  14   2       58.38       58.56        5.14 o   0.9099E-03
   1  14   2     1531.65     1475.05       19.44 o   0.3725E-03
   2  14   2     2204.60     2258.28       31.73 o   0.1027E-03
   3  14   2      482.59      449.05       16.99 o   0.7615E-03
   4  14   2       -7.69        1.67       10.70 <   0.0000E+00
   5  14   2       29.66       49.50       18.03 <   0.0000E+00
   6  14   2        4.47        3.28       24.69 <   0.0000E+00
  -7  15   2       32.02        3.73       44.73 <   0.0000E+00
  -6  15   2       36.25       37.60       35.31 <   0.0000E+00
  -5  15   2       10.59        3.70       18.18 <   0.0000E+00
  -4  15   2        4.00       16.97       13.05 <   0.0000E+00
  -3  15   2       -3.92        1.90        8.23 <   0.0000E+00
  -2  15   2      197.15      190.73        9.09 o   0.1046E-02
  -1  15   2      911.97      902.12       14.25 o   0.8834E-03
   0  15   2      180.61      174.72        6.81 o   0.1158E-02
   1  15   2      199.16      213.04        7.12 o   0.9323E-03
   2  15   2      401.42      422.06        9.71 o   0.7711E-03
   3  15   2      125.87      137.89       11.58 o   0.1476E-02
   4  15   2        8.32        4.58       10.78 <   0.0000E+00
   5  15   2       -9.65       17.06       17.43 <   0.0000E+00
   6  15   2      -20.95       25.31       25.15 <   0.0000E+00
  -7  16   2       92.75       10.82       48.49 <   0.0000E+00
  -6  16   2       30.60        2.74       34.84 <   0.0000E+00
  -5  16   2       90.63       67.94       20.04 o   0.1364E-02
  -4  16   2       14.12       18.86       12.83 <   0.0000E+00
  -3  16   2      544.74      579.75       21.19 o   0.8201E-03
  -2  16   2      738.08      754.92       17.41 o   0.9329E-03
  -1  16   2      277.78      257.71        7.88 o   0.8097E-03
   0  16   2        5.27        0.79        4.16 <   0.0000E+00
   1  16   2      171.93      180.47        7.16 o   0.1107E-02
   2  16   2      387.77      402.55        9.74 o   0.7848E-03
   3  16   2       67.80       81.36        9.57 o   0.1774E-02
   4  16   2      111.90      118.93       14.07 o   0.1765E-02
   5  16   2       17.18       41.46       18.93 <   0.0000E+00
   6  16   2      -39.55        5.81       25.11 <   0.0000E+00
  -7  17   2      203.39      168.98       53.20 o   0.1084E-02
  -6  17   2       50.14       17.72       25.67 <   0.0000E+00
  -5  17   2        6.36       23.16       20.07 <   0.0000E+00
  -4  17   2       41.12       33.75       11.79 <   0.0000E+00
  -3  17   2       69.99       51.55        9.74 o   0.4509E-03
  -2  17   2      619.36      653.92       14.52 o   0.8572E-03
  -1  17   2      116.76      119.31        6.29 o   0.1806E-02
   0  17   2      688.52      689.00       12.75 o   0.9413E-03
   1  17   2      135.71      137.05        8.33 o   0.1534E-02
   2  17   2      630.66      657.84       15.14 o   0.8834E-03
   3  17   2       87.42      102.65       10.97 o   0.1892E-02
   4  17   2       22.29       36.64       12.01 <   0.0000E+00
   5  17   2       38.61       54.44       16.35 <   0.0000E+00
   6  17   2       19.07       35.36       27.17 <   0.0000E+00
  -6  18   2       16.48       16.87       34.37 <   0.0000E+00
  -5  18   2       69.68       23.01       24.95 o   0.3537E-03
  -4  18   2      147.68      145.20       14.60 o   0.1443E-02
  -3  18   2      186.60      165.09       12.98 o   0.1169E-02
  -2  18   2      172.79      155.59        9.97 o   0.1256E-02
  -1  18   2      224.34      224.50        9.00 o   0.9253E-03
   0  18   2      650.67      663.43       12.93 o   0.9140E-03
   1  18   2      214.34      194.07       10.16 o   0.9936E-03
   2  18   2      237.29      251.22       11.06 o   0.8331E-03
   3  18   2       -5.18        2.94        8.90 <   0.0000E+00
   4  18   2      111.90      133.89       13.88 o   0.1459E-02
   5  18   2       28.88       18.33       16.60 <   0.0000E+00
  -6  19   2      -28.72        0.66       34.37 <   0.0000E+00
  -5  19   2       12.71        0.25       24.48 <   0.0000E+00
  -4  19   2      114.25      106.01       13.95 o   0.1911E-02
  -3  19   2      213.75      183.24       14.21 o   0.1025E-02
  -2  19   2       33.90       25.60        9.70 o   0.3748E-03
  -1  19   2      173.03      187.94        8.99 o   0.1060E-02
   0  19   2      356.31      366.99       10.25 o   0.7729E-03
   1  19   2       72.04       70.98        9.52 o   0.1408E-02
   2  19   2      352.17      370.78       12.53 o   0.7599E-03
   3  19   2      151.72      180.38       10.78 o   0.1056E-02
   4  19   2       -6.91       11.89       11.33 <   0.0000E+00
   5  19   2       38.14       50.15       18.02 <   0.0000E+00
   6  19   2      -22.60       20.85       44.26 <   0.0000E+00
  -6  20   2       36.25        7.04       37.19 <   0.0000E+00
  -5  20   2       83.81       42.34       26.84 o   0.3559E-03
  -4  20   2       42.06       35.54       13.24 <   0.0000E+00
  -3  20   2      990.13      935.38       25.66 o   0.7856E-03
  -2  20   2      167.85      170.87       14.99 o   0.1165E-02
  -1  20   2      152.19      125.82        9.02 o   0.1554E-02
   0  20   2      178.09      172.05        9.78 o   0.1176E-02
   1  20   2      610.96      606.29       18.98 o   0.8958E-03
   2  20   2       98.64       90.81        9.44 o   0.1947E-02
   3  20   2       73.09       62.94        9.39 o   0.1122E-02
   4  20   2       39.55       82.40       17.69 <   0.0000E+00
   5  20   2       97.46       49.30       26.80 o   0.5299E-03
   6  20   2      -47.55       11.64       43.79 <   0.0000E+00
  -6  21   2      -29.66       12.47       37.19 <   0.0000E+00
  -5  21   2       93.69       28.80       27.78 o   0.3433E-03
  -4  21   2       26.60        7.84       15.49 <   0.0000E+00
  -3  21   2        9.73        5.69        9.95 <   0.0000E+00
  -2  21   2      115.11      124.23       14.15 o   0.1653E-02
  -1  21   2      598.41      603.05       15.09 o   0.9087E-03
   0  21   2      551.56      561.17       13.53 o   0.8687E-03
   1  21   2        3.18        9.54        7.02 <   0.0000E+00
   2  21   2       17.66       12.77        7.90 <   0.0000E+00
   3  21   2      140.21      158.75        8.97 o   0.1181E-02
   4  21   2       15.07       30.41       13.12 <   0.0000E+00
   5  21   2       62.62       11.38       33.90 <   0.0000E+00
   6  21   2       21.19       12.24       48.49 <   0.0000E+00
  -6  22   2       28.25        9.27       38.61 <   0.0000E+00
  -5  22   2       70.15       25.03       28.25 o   0.3545E-03
  -4  22   2       47.08       31.65       12.27 <   0.0000E+00
  -3  22   2       97.77       80.57       12.72 o   0.1730E-02
  -2  22   2      254.24      240.89       19.14 o   0.8539E-03
  -1  22   2       54.85       69.45        7.42 o   0.1327E-02
   0  22   2      254.01      264.26       10.36 o   0.8156E-03
   1  22   2      763.67      777.24       22.51 o   0.9417E-03
   2  22   2      106.64      107.20       10.35 o   0.1938E-02
   3  22   2       39.31       47.27        9.63 o   0.3765E-03
   4  22   2       61.91       70.14       20.71 o   0.1437E-02
   6  22   2       72.98       55.38       52.26 <   0.0000E+00
  -6  23   2       59.79       16.33       40.02 <   0.0000E+00
  -5  23   2       93.69       69.78       29.19 o   0.1428E-02
  -4  23   2       33.90       25.24       12.92 <   0.0000E+00
  -3  23   2      125.71      106.09       13.56 o   0.1822E-02
  -2  23   2     1351.40     1404.58       32.20 o   0.4232E-03
  -1  23   2      212.81      169.53       13.86 o   0.1064E-02
   0  23   2      162.28      154.85       12.07 o   0.1316E-02
   1  23   2       54.30       56.10       11.33 o   0.7328E-03
   2  23   2       59.95       45.93       12.00 o   0.3770E-03
   3  23   2      390.43      425.15       16.64 o   0.7522E-03
   4  23   2        8.00        8.59       25.89 <   0.0000E+00
   5  23   2       31.07       28.81       35.78 <   0.0000E+00
  -5  24   2       76.74       74.46       27.49 o   0.1655E-02
  -4  24   2       25.66       28.31       12.94 <   0.0000E+00
  -3  24   2      182.52      167.38       16.23 o   0.1178E-02
  -2  24   2      268.13      279.03       20.81 o   0.7990E-03
  -1  24   2      492.48      490.81       18.64 o   0.8329E-03
   0  24   2      400.82      418.06       17.39 o   0.7711E-03
   1  24   2       70.62       61.82       12.83 o   0.1105E-02
   2  24   2      264.60      261.34       17.90 o   0.8355E-03
   3  24   2      111.11       67.81       14.74 o   0.1266E-02
   4  24   2       46.14       50.40       29.66 <   0.0000E+00
   5  24   2        0.00       30.17       26.02 <   0.0000E+00
   6  24   2      126.65       67.71       54.14 o   0.1112E-02
  -6  25   2      -68.27       13.70       55.09 <   0.0000E+00
  -5  25   2        2.82       17.05       21.09 <   0.0000E+00
  -4  25   2       22.36       13.16       13.66 <   0.0000E+00
  -3  25   2       54.93       50.69       13.19 o   0.6032E-03
  -2  25   2      575.81      643.54       29.17 o   0.7914E-03
  -1  25   2      113.00      115.99       12.04 o   0.1848E-02
   0  25   2      352.01      346.83       17.85 o   0.7730E-03
   1  25   2      287.67      289.83       21.22 o   0.7959E-03
   2  25   2       45.43       50.27       10.85 o   0.5851E-03
   3  25   2      172.48      157.15       16.58 o   0.1260E-02
   4  25   2       12.95        7.34       20.98 <   0.0000E+00
   5  25   2      -18.83        5.15       40.49 <   0.0000E+00
   6  25   2       17.89       24.38       53.67 <   0.0000E+00
  -5  26   2       -1.88       24.98       26.13 <   0.0000E+00
  -4  26   2       52.10       24.37       15.59 o   0.3653E-03
  -3  26   2       46.14       22.40       13.12 <   0.0000E+00
  -2  26   2      259.66      247.59       23.27 o   0.8431E-03
  -1  26   2      114.57      120.61       13.11 o   0.1730E-02
   0  26   2      195.70      205.52       14.42 o   0.9807E-03
   1  26   2      132.06      128.73       17.31 o   0.1648E-02
   2  26   2       30.13       33.18       10.58 <   0.0000E+00
   3  26   2       43.32       27.48       14.17 <   0.0000E+00
   5  26   2        0.00        5.02       41.43 <   0.0000E+00
  -5  27   2        8.95       63.02       47.08 <   0.0000E+00
  -4  27   2       59.01       43.50       17.01 o   0.3713E-03
  -3  27   2       28.25       28.31       13.33 <   0.0000E+00
  -2  27   2       59.32       55.96       17.85 o   0.6984E-03
  -1  27   2       11.77       12.49       11.24 <   0.0000E+00
   0  27   2       85.53       79.29       12.70 o   0.1669E-02
   1  27   2      157.49      147.76       18.69 o   0.1384E-02
   2  27   2       65.76       51.04       13.54 o   0.5289E-03
   3  27   2      110.41      114.16       20.82 o   0.1851E-02
   4  27   2       32.96       73.74       23.70 <   0.0000E+00
  -5  28   2       -2.35        7.43       38.14 <   0.0000E+00
  -4  28   2      195.08      163.18       20.99 o   0.1135E-02
  -3  28   2       29.66        0.76       14.20 <   0.0000E+00
  -2  28   2      595.35      624.50       31.79 o   0.8681E-03
  -1  28   2       96.52       98.11       13.36 o   0.2021E-02
   0  28   2      117.55       97.05       14.27 o   0.1870E-02
   1  28   2       42.37        8.02       15.37 <   0.0000E+00
   2  28   2      153.96      143.29       16.59 o   0.1403E-02
   3  28   2       73.21       83.52       21.58 o   0.1835E-02
   4  28   2       50.85       56.74       26.31 <   0.0000E+00
  -5  29   2       25.89       54.44       52.26 <   0.0000E+00
  -4  29   2       24.72       16.89       21.94 <   0.0000E+00
  -3  29   2       44.41       25.12       15.76 <   0.0000E+00
  -2  29   2      316.86      329.81       26.98 o   0.7596E-03
  -1  29   2      253.46      219.69       17.36 o   0.8622E-03
   0  29   2      286.73      314.28       24.01 o   0.7414E-03
   1  29   2      100.75       79.53       18.90 o   0.1679E-02
   2  29   2        8.95       20.70       12.80 <   0.0000E+00
   4  29   2        6.12       21.60       24.83 <   0.0000E+00
  -5  30   2       68.27       39.42       54.14 <   0.0000E+00
  -4  30   2      279.67      249.05       26.70 o   0.8062E-03
  -3  30   2       13.65       10.25       18.17 <   0.0000E+00
  -2  30   2       19.54       31.94       19.48 <   0.0000E+00
  -1  30   2     1427.28     1413.90       29.39 o   0.4461E-03
   0  30   2      193.04      204.43       23.01 o   0.9709E-03
   1  30   2       40.73       41.87       16.81 <   0.0000E+00
   2  30   2       12.40        5.31       13.95 <   0.0000E+00
   3  30   2       71.88       74.58       16.93 o   0.1681E-02
   5  30   2       27.78       50.25       46.61 <   0.0000E+00
  -5  31   2       60.74       45.31       51.32 <   0.0000E+00
  -4  31   2       48.97       12.09       40.02 <   0.0000E+00
  -3  31   2       93.06       87.66       18.15 o   0.1918E-02
  -2  31   2       15.07       55.43       28.25 <   0.0000E+00
  -1  31   2       39.55       23.83       13.60 <   0.0000E+00
   0  31   2      117.94      120.85       20.48 o   0.1783E-02
   1  31   2       88.04      131.55       20.14 o   0.1412E-02
   2  31   2       55.71       65.03       14.43 o   0.1106E-02
   3  31   2      137.48      125.24       31.07 o   0.1641E-02
  -4  32   2      103.11       94.54       43.79 o   0.1985E-02
  -3  32   2       15.54       16.13       24.14 <   0.0000E+00
  -2  32   2       73.21       85.56       23.47 o   0.1882E-02
  -1  32   2      579.58      595.94       27.25 o   0.8773E-03
   0  32   2      239.65      310.22       24.66 o   0.6749E-03
   1  32   2      161.02      173.77       22.14 o   0.1113E-02
   2  32   2      213.75      188.71       32.96 o   0.9968E-03
   3  32   2       -5.89       22.98       22.14 <   0.0000E+00
   4  32   2       48.73       84.31       27.65 <   0.0000E+00
   5  32   2        6.12       45.58       47.08 <   0.0000E+00
  -5  33   2      -31.07        9.64       54.14 <   0.0000E+00
  -4  33   2       36.25        2.62       40.96 <   0.0000E+00
  -3  33   2      136.77      125.46       27.81 o   0.1637E-02
  -2  33   2       73.45      103.13       33.90 o   0.1758E-02
  -1  33   2      179.54      201.13       17.75 o   0.9839E-03
   0  33   2      704.81      788.64       53.67 o   0.7617E-03
   1  33   2      249.77      239.11       27.51 o   0.8631E-03
   2  33   2       17.11       17.77       16.38 <   0.0000E+00
   3  33   2       70.62       73.50       26.16 o   0.1594E-02
   4  33   2       35.31        2.35       37.67 <   0.0000E+00
  -5  34   2       17.42       21.74       57.91 <   0.0000E+00
  -4  34   2        6.12        4.30       41.90 <   0.0000E+00
  -3  34   2      131.36       79.18       40.96 o   0.1518E-02
  -2  34   2        9.89       75.92       21.98 <   0.0000E+00
  -1  34   2       11.14       21.09       14.99 <   0.0000E+00
   0  34   2       85.69      108.83       15.61 o   0.1781E-02
   1  34   2      143.60      104.95       32.96 o   0.1713E-02
   2  34   2      129.16      163.17       20.06 o   0.1127E-02
   3  34   2        5.65        1.58       26.32 <   0.0000E+00
   4  34   2       30.60       10.46       45.20 <   0.0000E+00
  -4  35   2       37.67       13.35       44.26 <   0.0000E+00
  -3  35   2       23.54        8.36       40.96 <   0.0000E+00
  -2  35   2      180.56      192.19       27.04 o   0.1007E-02
  -1  35   2      197.12      220.53       20.02 o   0.8854E-03
   0  35   2      165.02      160.17       27.33 o   0.1260E-02
   1  35   2      118.18      158.37       39.08 o   0.1164E-02
   2  35   2      115.35      102.02       21.78 o   0.1907E-02
   3  35   2       54.38        1.14       28.98 <   0.0000E+00
   4  35   2       50.85        3.45       45.67 <   0.0000E+00
  -4  36   2       39.08        5.47       48.02 <   0.0000E+00
  -3  36   2      148.31       70.85       48.02 o   0.1210E-02
  -2  36   2      -13.89       13.70       23.87 <   0.0000E+00
  -1  36   2      186.44      248.88       41.43 o   0.7419E-03
   2  36   2        5.81        8.66       20.21 <   0.0000E+00
   3  36   2       51.79        7.45       40.49 <   0.0000E+00
   4  36   2      310.27      201.32       56.50 o   0.7517E-03
  -4  37   2      -28.25       53.94       46.14 <   0.0000E+00
  -3  37   2       99.34       82.38       48.97 o   0.1805E-02
  -2  37   2      -71.56       14.30       38.14 <   0.0000E+00
  -1  37   2      119.12      100.15       38.14 o   0.1879E-02
   0  37   2      209.04      181.84       44.73 o   0.1036E-02
   1  37   2      110.64       79.05       40.96 o   0.1644E-02
   2  37   2        8.00       57.26       21.30 <   0.0000E+00
   3  37   2       66.39        7.87       40.96 <   0.0000E+00
   4  37   2       83.33        7.37       48.97 <   0.0000E+00
  -4  38   2       80.04       31.01       49.91 <   0.0000E+00
  -3  38   2       13.65        1.67       50.85 <   0.0000E+00
  -1  38   2       70.62      106.05       44.73 <   0.0000E+00
   0  38   2      123.82      101.34       40.49 o   0.1849E-02
   2  38   2      -15.30        4.66       28.30 <   0.0000E+00
   3  38   2        5.89        2.34       30.80 <   0.0000E+00
  -2  39   2      -51.79       97.03       45.20 <   0.0000E+00
  -1  39   2      -36.25        3.31       42.84 <   0.0000E+00
   0  39   2      124.30      110.06       46.14 o   0.1832E-02
   2  39   2        9.65       18.31       29.65 <   0.0000E+00
   3  39   2       -5.18       15.42       43.32 <   0.0000E+00
  -2  40   2      -67.80        5.48       50.38 <   0.0000E+00
  -1  40   2       72.98      111.71       50.85 <   0.0000E+00
   0  40   2      114.88      134.61       48.02 o   0.1458E-02
   2  40   2      184.09      201.16       48.02 o   0.9411E-03
   3  40   2       16.95        9.85       48.02 <   0.0000E+00
  -2  41   2      -42.84        2.57       54.14 <   0.0000E+00
  -1  41   2      -32.96       12.54       49.91 <   0.0000E+00
   0  41   2       13.18       41.14       44.26 <   0.0000E+00
   1  41   2      -10.83       21.21       51.32 <   0.0000E+00
   2  41   2       18.36       15.88       42.37 <   0.0000E+00
   3  41   2       22.13       19.61       50.85 <   0.0000E+00
  -2  42   2      -59.32        1.64       57.44 <   0.0000E+00
  -1  42   2       94.63      112.61       56.03 <   0.0000E+00
  -2  43   2       -8.47       34.46       61.68 <   0.0000E+00
  -2 -42   3       28.25       93.82       52.73 <   0.0000E+00
  -1 -40   3       62.62       15.72       43.32 <   0.0000E+00
   0 -40   3      238.00      149.02       36.34 o   0.1052E-02
   2 -40   3       26.37       14.73       46.14 <   0.0000E+00
  -2 -39   3       47.55       15.17       44.26 <   0.0000E+00
  -1 -39   3       90.40       39.68       30.90 o   0.3510E-03
   0 -39   3        4.24        3.65       43.32 <   0.0000E+00
   3 -39   3        8.00        4.53       48.97 <   0.0000E+00
  -2 -38   3      -42.84        0.00       38.61 <   0.0000E+00
  -1 -38   3       51.79       22.97       30.32 <   0.0000E+00
   0 -38   3      249.06      224.51       31.13 o   0.8701E-03
  -3 -37   3        5.18       15.51       40.02 <   0.0000E+00
  -2 -37   3       22.36        5.98       26.80 <   0.0000E+00
  -1 -37   3      127.12      141.19       30.19 o   0.1435E-02
   0 -37   3       -4.24       21.69       24.97 <   0.0000E+00
  -2 -36   3       73.92       31.05       34.84 o   0.3556E-03
  -1 -36   3       19.77        9.07       38.14 <   0.0000E+00
   0 -36   3       35.78       30.26       36.25 <   0.0000E+00
  -2 -35   3       38.37        9.58       26.49 <   0.0000E+00
  -1 -35   3      185.50      166.85       26.97 o   0.1156E-02
   0 -35   3       63.80       38.88       24.54 o   0.3667E-03
   1 -35   3       35.78       37.48       36.25 <   0.0000E+00
   3 -35   3       41.43       33.46       46.61 <   0.0000E+00
  -2 -34   3      108.05       45.34       24.64 o   0.3448E-03
  -1 -34   3       28.25        6.52       29.66 <   0.0000E+00
   0 -34   3      190.21      145.84       33.43 o   0.1239E-02
   3 -34   3       -9.89        9.07       41.90 <   0.0000E+00
  -2 -33   3       76.98       70.97       22.81 o   0.1451E-02
  -1 -33   3       84.28       76.98       22.83 o   0.1663E-02
   0 -33   3       54.61       39.63       20.53 o   0.3717E-03
   2 -33   3       12.24       58.56       32.49 <   0.0000E+00
  -3 -32   3      312.15      247.76       40.49 o   0.7437E-03
  -2 -32   3       24.48        1.05       20.77 <   0.0000E+00
  -1 -32   3      112.53       76.18       21.68 o   0.1560E-02
   0 -32   3      166.20       90.33       32.02 o   0.1493E-02
   1 -32   3       65.44       69.23       27.31 o   0.1407E-02
   2 -32   3       51.79       28.23       31.07 <   0.0000E+00
  -3 -31   3       32.96       17.40       29.19 <   0.0000E+00
  -2 -31   3      161.25      131.00       22.97 o   0.1467E-02
  -1 -31   3      180.56      151.65       23.52 o   0.1252E-02
   0 -31   3      123.35       69.19       19.83 o   0.1246E-02
   1 -31   3        8.00        1.27       23.07 <   0.0000E+00
   3 -31   3       53.67       50.99       34.37 <   0.0000E+00
  -5 -30   3      171.38      205.98       54.14 o   0.8928E-03
  -3 -30   3       60.26       80.83       19.81 o   0.1730E-02
  -2 -30   3      147.13      107.39       22.32 o   0.1684E-02
  -1 -30   3      476.94      388.44       27.63 o   0.6589E-03
   0 -30   3      158.43      138.57       20.98 o   0.1405E-02
   1 -30   3      201.98      215.62       32.96 o   0.9307E-03
   2 -30   3       48.49       59.47       28.72 <   0.0000E+00
   3 -30   3       51.32       12.66       37.19 <   0.0000E+00
   4 -30   3       96.52       79.49       43.32 o   0.1649E-02
  -3 -29   3       41.90       79.68       25.89 <   0.0000E+00
  -2 -29   3        3.77        5.14       17.10 <   0.0000E+00
  -1 -29   3      268.60      221.58       23.87 o   0.8306E-03
   0 -29   3       69.92       34.01       17.32 o   0.3595E-03
   1 -29   3      228.82      249.77       33.43 o   0.8306E-03
   2 -29   3        8.95       18.63       25.42 <   0.0000E+00
   3 -29   3       39.55       23.22       29.66 <   0.0000E+00
  -5 -28   3       51.79       36.27       47.55 <   0.0000E+00
  -4 -28   3       36.72       75.56       33.90 <   0.0000E+00
  -3 -28   3       32.96       57.58       18.85 <   0.0000E+00
  -2 -28   3      182.36      150.88       16.12 o   0.1235E-02
  -1 -28   3      399.72      388.65       26.67 o   0.7644E-03
   0 -28   3      204.81      197.10       19.98 o   0.1010E-02
   1 -28   3      867.72      860.11       44.73 o   0.9310E-03
   2 -28   3      122.88      119.07       31.54 o   0.1765E-02
   4 -28   3       34.84       72.63       36.72 <   0.0000E+00
  -5 -27   3       18.83       17.19       42.37 <   0.0000E+00
  -4 -27   3       23.54       72.29       34.37 <   0.0000E+00
  -3 -27   3       56.26       57.79       18.15 o   0.9080E-03
  -2 -27   3      116.76      105.63       13.51 o   0.1872E-02
  -1 -27   3       95.81       78.86       17.32 o   0.1676E-02
   0 -27   3      136.54      111.91       17.85 o   0.1736E-02
   1 -27   3      137.48      131.65       25.89 o   0.1613E-02
   2 -27   3       67.80       73.12       25.89 o   0.1540E-02
   3 -27   3       34.37       81.13       28.25 <   0.0000E+00
   4 -27   3       17.89       29.99       32.96 <   0.0000E+00
  -3 -26   3      176.32      196.83       20.14 o   0.9682E-03
  -2 -26   3      303.21      320.19       17.85 o   0.7604E-03
  -1 -26   3      452.22      471.79       25.15 o   0.7946E-03
   0 -26   3     1007.08      995.20       33.64 o   0.8275E-03
   1 -26   3      839.47      789.37       49.44 o   0.8295E-03
   2 -26   3      383.72      378.58       40.02 o   0.7749E-03
   3 -26   3      152.07      186.68       36.25 o   0.9549E-03
   4 -26   3      151.13       52.51       40.96 o   0.4447E-03
  -6 -25   3      -49.91       14.87       49.44 <   0.0000E+00
  -5 -25   3      125.71       82.45       46.61 o   0.1612E-02
  -4 -25   3      152.54      224.44       33.43 o   0.7588E-03
  -3 -25   3      111.11      110.50       17.83 o   0.1797E-02
  -2 -25   3      591.19      581.71       20.68 o   0.8864E-03
  -1 -25   3      250.00      215.25       19.31 o   0.8747E-03
   0 -25   3       87.10       80.99       14.66 o   0.1723E-02
   1 -25   3      533.91      560.06       34.84 o   0.8416E-03
   2 -25   3      128.53      119.44       26.84 o   0.1746E-02
   3 -25   3      136.54       86.20       32.96 o   0.1589E-02
   4 -25   3       90.40       52.71       36.72 o   0.5806E-03
   5 -25   3       11.77       27.22       43.32 <   0.0000E+00
  -6 -24   3       -3.77       31.10       54.61 <   0.0000E+00
  -5 -24   3       45.67       80.73       38.61 <   0.0000E+00
  -4 -24   3      108.29       97.15       30.13 o   0.1951E-02
  -3 -24   3      342.05      391.44       23.47 o   0.7140E-03
  -2 -24   3      182.52      175.18       14.20 o   0.1149E-02
  -1 -24   3       61.68       55.90        9.86 o   0.7863E-03
   0 -24   3       11.30        0.40       11.99 <   0.0000E+00
   1 -24   3      394.07      456.00       34.37 o   0.7177E-03
   2 -24   3      111.58      114.61       24.01 o   0.1808E-02
   3 -24   3      673.74      628.74       46.14 o   0.8408E-03
   4 -24   3       70.15       78.14       30.60 o   0.1702E-02
   6 -24   3      105.46        1.42       55.56 <   0.0000E+00
  -5 -23   3      -19.77        5.35       34.37 <   0.0000E+00
  -3 -23   3      110.64      112.45       16.33 o   0.1874E-02
  -2 -23   3      651.77      678.26       20.10 o   0.8858E-03
  -1 -23   3      127.91      121.01       11.35 o   0.1729E-02
   0 -23   3      144.31      141.37       15.15 o   0.1488E-02
   1 -23   3       11.77       27.52       17.89 <   0.0000E+00
   2 -23   3      424.21      457.38       36.72 o   0.7607E-03
   3 -23   3      378.54      382.87       40.49 o   0.7898E-03
   5 -23   3      112.53       41.26       41.90 o   0.3407E-03
  -6 -22   3       45.67        6.24       50.38 <   0.0000E+00
  -5 -22   3       26.37       60.55       39.55 <   0.0000E+00
  -4 -22   3       21.19       11.49       18.66 <   0.0000E+00
  -3 -22   3      289.08      318.96       21.49 o   0.7468E-03
  -2 -22   3     1196.03     1178.91       27.13 o   0.6543E-03
  -1 -22   3       61.21       49.99        8.93 o   0.5246E-03
   0 -22   3      172.55      136.22       15.55 o   0.1375E-02
   1 -22   3      125.24      130.95       21.66 o   0.1573E-02
   2 -22   3      303.68      345.70       31.54 o   0.7211E-03
   3 -22   3       16.48       15.88       24.01 <   0.0000E+00
   4 -22   3       41.43       17.20       29.66 <   0.0000E+00
   5 -22   3       76.74       21.42       40.02 <   0.0000E+00
   6 -22   3       26.37       12.34       53.67 <   0.0000E+00
  -6 -21   3       66.39       55.18       45.67 <   0.0000E+00
  -4 -21   3       62.15       71.81       18.83 o   0.1444E-02
  -3 -21   3       98.64       79.90       15.04 o   0.1714E-02
  -2 -21   3        1.10        8.14        8.72 <   0.0000E+00
  -1 -21   3      103.89       93.77        9.97 o   0.1964E-02
   0 -21   3      183.38      158.74       15.32 o   0.1223E-02
   1 -21   3      160.08      164.46       21.19 o   0.1249E-02
   2 -21   3      389.84      401.91       33.90 o   0.7764E-03
   3 -21   3      267.19      275.36       19.42 o   0.8201E-03
   4 -21   3       56.03       82.54       29.19 <   0.0000E+00
   5 -21   3        7.53        4.91       32.02 <   0.0000E+00
  -6 -20   3      -32.02        0.36       40.96 <   0.0000E+00
  -4 -20   3       86.16       93.79       18.05 o   0.1973E-02
  -3 -20   3      535.16      596.50       21.00 o   0.7832E-03
  -2 -20   3     1217.65     1247.92       24.04 o   0.5849E-03
  -1 -20   3       97.15       96.20        9.22 o   0.2008E-02
   0 -20   3      496.01      460.30       19.81 o   0.7603E-03
   1 -20   3       24.01       19.26       15.07 <   0.0000E+00
   2 -20   3      446.33      435.49       31.54 o   0.7865E-03
   3 -20   3       77.21       58.78       13.65 o   0.7769E-03
   4 -20   3       21.66       31.83       24.95 <   0.0000E+00
   5 -20   3        5.18       27.45       34.37 <   0.0000E+00
  -6 -19   3        2.82       27.88       41.90 <   0.0000E+00
  -4 -19   3        9.18       18.43       15.74 <   0.0000E+00
  -3 -19   3      569.53      580.45       21.61 o   0.8747E-03
  -2 -19   3      767.90      765.63       18.17 o   0.9406E-03
  -1 -19   3      346.76      366.93       12.05 o   0.7589E-03
   0 -19   3     1276.39     1231.36       32.13 o   0.5701E-03
   1 -19   3     1021.20     1011.08       42.37 o   0.8187E-03
   2 -19   3      998.60      973.15       44.26 o   0.8104E-03
   3 -19   3      623.36      578.14       24.96 o   0.7989E-03
   4 -19   3      -19.30        5.59       22.60 <   0.0000E+00
   5 -19   3      148.78      109.32       39.08 o   0.1679E-02
   6 -19   3       92.75       55.59       47.55 <   0.0000E+00
  -6 -18   3       96.99       86.29       40.02 o   0.1887E-02
  -5 -18   3       39.55       46.16       32.02 <   0.0000E+00
  -4 -18   3       79.10       87.88       15.54 o   0.1901E-02
  -3 -18   3      987.15     1033.59       26.46 o   0.7403E-03
  -2 -18   3        9.30        8.41        7.09 <   0.0000E+00
  -1 -18   3      621.95      633.73       15.02 o   0.9019E-03
   0 -18   3     2720.38     2654.46       55.10 o   0.5944E-04
   1 -18   3      467.99      446.27       27.31 o   0.7789E-03
   2 -18   3      419.03      432.67       15.90 o   0.7827E-03
   3 -18   3      300.85      312.74       20.25 o   0.7768E-03
   4 -18   3       25.42       17.43       24.95 <   0.0000E+00
   5 -18   3       44.26       46.53       31.07 <   0.0000E+00
  -7 -17   3      -26.84        7.34       53.20 <   0.0000E+00
  -6 -17   3        4.24       39.17       39.55 <   0.0000E+00
  -5 -17   3       92.75       80.60       34.84 o   0.1730E-02
  -4 -17   3       37.35       44.69       13.48 <   0.0000E+00
  -3 -17   3      735.10      725.48       22.54 o   0.9338E-03
  -2 -17   3      782.62      837.42       18.75 o   0.8379E-03
  -1 -17   3      720.35      721.24       16.90 o   0.9566E-03
   0 -17   3      119.27      110.44        8.29 o   0.1854E-02
   1 -17   3      208.57      202.72       20.25 o   0.9859E-03
   2 -17   3      701.99      726.18       34.84 o   0.9062E-03
   3 -17   3      532.02      531.51       23.54 o   0.8647E-03
   4 -17   3       17.89       38.86       23.54 <   0.0000E+00
   6 -17   3       38.14        2.35       45.67 <   0.0000E+00
  -7 -16   3      -78.63       15.64       49.44 <   0.0000E+00
  -6 -16   3       63.56        9.33       41.90 <   0.0000E+00
  -5 -16   3       41.90       33.12       28.72 <   0.0000E+00
  -4 -16   3       18.20       48.47       13.41 <   0.0000E+00
  -3 -16   3      105.82      108.66       10.71 o   0.1882E-02
  -2 -16   3      235.64      239.15       12.19 o   0.8897E-03
  -1 -16   3      536.17      543.72       12.15 o   0.8687E-03
   0 -16   3      532.49      508.80       14.56 o   0.8019E-03
   1 -16   3      451.51      444.31       26.37 o   0.7950E-03
   2 -16   3        9.89       17.46        8.24 <   0.0000E+00
   3 -16   3      167.14      154.73       16.10 o   0.1268E-02
   4 -16   3       12.71       18.76       24.48 <   0.0000E+00
   5 -16   3        6.59        3.56       30.60 <   0.0000E+00
  -7 -15   3      -72.98       16.11       54.14 <   0.0000E+00
  -6 -15   3       39.55       26.34       37.19 <   0.0000E+00
  -5 -15   3       30.60        7.31       15.75 <   0.0000E+00
  -4 -15   3       17.89       25.78       16.15 <   0.0000E+00
  -3 -15   3      275.31      276.58       14.22 o   0.8225E-03
  -2 -15   3      474.49      496.02       12.39 o   0.8075E-03
  -1 -15   3       93.98       98.85        6.45 o   0.1965E-02
   0 -15   3      654.44      640.02       15.48 o   0.8949E-03
   1 -15   3       18.83       22.17       11.30 <   0.0000E+00
   2 -15   3      160.08      147.22       12.68 o   0.1368E-02
   3 -15   3      171.38      161.71       16.34 o   0.1254E-02
   4 -15   3       66.39       41.92       25.42 o   0.3659E-03
  -7 -14   3      152.07      200.69       53.20 o   0.8876E-03
  -6 -14   3       37.67       47.55       36.25 <   0.0000E+00
  -5 -14   3       71.56       71.68       21.47 o   0.1557E-02
  -4 -14   3      201.20      214.41       15.85 o   0.9450E-03
  -3 -14   3       37.98       44.12       11.62 <   0.0000E+00
  -2 -14   3      154.52      158.90        8.39 o   0.1336E-02
  -1 -14   3      846.41      836.66       16.49 o   0.9217E-03
   0 -14   3      224.77      244.87        7.78 o   0.8226E-03
   1 -14   3      949.17      987.47       26.64 o   0.7783E-03
   2 -14   3       73.92       74.08        9.47 o   0.1391E-02
   3 -14   3      254.01      285.94       18.90 o   0.7698E-03
   4 -14   3      141.25       97.14       28.25 o   0.1719E-02
   5 -14   3       70.15       99.10       27.78 o   0.1747E-02
   6 -14   3       61.21       15.58       39.08 <   0.0000E+00
  -7 -13   3      116.29      147.22       43.79 o   0.1290E-02
  -6 -13   3       91.81       22.56       42.37 o   0.3416E-03
  -5 -13   3       20.25       25.23       15.25 <   0.0000E+00
  -4 -13   3       31.54       27.42       11.48 <   0.0000E+00
  -3 -13   3      252.52      278.77       15.49 o   0.7770E-03
  -2 -13   3     1838.64     1819.22       25.27 o   0.2160E-03
  -1 -13   3     1512.74     1425.77       23.81 o   0.3839E-03
   0 -13   3      164.63      180.18        8.90 o   0.1147E-02
   1 -13   3      232.58      258.51        7.98 o   0.8000E-03
   2 -13   3      688.34      670.54       20.72 o   0.9019E-03
   3 -13   3      196.33      204.90       16.48 o   0.1002E-02
   4 -13   3       19.30        4.27       14.17 <   0.0000E+00
   5 -13   3       71.56       65.96       30.60 o   0.1348E-02
  -7 -12   3      144.54      266.93       51.79 o   0.6125E-03
  -6 -12   3      200.10      210.16       40.96 o   0.9570E-03
  -5 -12   3      194.68      212.98       21.40 o   0.9229E-03
  -4 -12   3      731.89      808.32       21.28 o   0.7811E-03
  -3 -12   3       21.66        4.39        7.87 o   0.3701E-03
  -2 -12   3      566.04      601.11       13.80 o   0.8306E-03
  -1 -12   3      803.10      773.30       14.63 o   0.8766E-03
   0 -12   3     1067.03     1047.91       20.42 o   0.7600E-03
   1 -12   3     1111.60     1092.78       18.42 o   0.7295E-03
   2 -12   3      165.26      177.36       11.02 o   0.1100E-02
   3 -12   3      146.90      163.17       15.26 o   0.1218E-02
   4 -12   3      201.51      202.90       19.84 o   0.1016E-02
   5 -12   3      160.08      180.03       31.07 o   0.1062E-02
   6 -12   3       42.61        2.44       28.58 <   0.0000E+00
  -7 -11   3       54.61       48.54       52.26 <   0.0000E+00
  -6 -11   3       93.22      111.94       34.37 o   0.1719E-02
  -5 -11   3       84.90       91.14       15.82 o   0.1967E-02
  -4 -11   3       18.13        8.70       10.39 <   0.0000E+00
  -3 -11   3       11.30        8.90        7.52 <   0.0000E+00
  -2 -11   3     1550.64     1531.12       24.74 o   0.3585E-03
  -1 -11   3     2315.83     2144.77       31.42 o   0.1094E-03
   0 -11   3     1021.20     1013.54       16.94 o   0.8234E-03
   1 -11   3      142.34      145.23        8.64 o   0.1394E-02
   2 -11   3       18.36       19.36        7.21 o   0.3800E-03
   3 -11   3      204.10      228.05       16.15 o   0.8763E-03
   4 -11   3      299.91      284.71       22.81 o   0.7894E-03
   5 -11   3       57.91       18.44       24.95 o   0.3568E-03
   6 -11   3       90.16      110.57       27.70 o   0.1726E-02
  -7 -10   3       87.10       93.66       47.08 <   0.0000E+00
  -6 -10   3        3.77       23.94       32.49 <   0.0000E+00
  -5 -10   3       19.30        5.73       14.09 <   0.0000E+00
  -4 -10   3      502.95      520.69       18.38 o   0.8330E-03
  -3 -10   3      561.57      604.35       15.62 o   0.8233E-03
  -2 -10   3      554.15      568.54       13.18 o   0.8576E-03
  -1 -10   3      319.21      274.45        7.99 o   0.7383E-03
   0 -10   3        2.82        0.40        3.75 <   0.0000E+00
   1 -10   3     1639.86     1601.94       35.19 o   0.3077E-03
   2 -10   3       28.41       29.03        7.61 o   0.3793E-03
   3 -10   3      248.36      216.40       17.66 o   0.8766E-03
   4 -10   3      146.90      143.86       16.52 o   0.1440E-02
   5 -10   3       69.68       59.66       19.83 o   0.1037E-02
   6 -10   3       64.50       56.84       34.37 <   0.0000E+00
  -7  -9   3       18.83       21.97       44.73 <   0.0000E+00
  -6  -9   3       48.02       61.65       24.34 <   0.0000E+00
  -5  -9   3      217.99      249.48       23.64 o   0.8154E-03
  -4  -9   3      467.52      470.19       17.57 o   0.8293E-03
  -3  -9   3      522.61      533.33       14.69 o   0.8471E-03
  -2  -9   3      197.98      192.39        8.97 o   0.1041E-02
  -1  -9   3      596.62      603.08       10.74 o   0.9018E-03
   0  -9   3      339.58      363.81        8.69 o   0.7682E-03
   1  -9   3       92.91       83.65        6.47 o   0.1850E-02
   2  -9   3      100.99       84.01        7.51 o   0.1845E-02
   3  -9   3       90.71       84.56       10.43 o   0.1852E-02
   4  -9   3       17.42       16.52       12.51 <   0.0000E+00
   5  -9   3       68.97       85.75       19.67 o   0.1844E-02
   6  -9   3       59.09       77.68       25.81 o   0.1629E-02
  -7  -8   3       71.09       47.03       46.61 <   0.0000E+00
  -6  -8   3       25.42       57.37       34.37 <   0.0000E+00
  -5  -8   3       94.16      116.81       19.87 o   0.1642E-02
  -4  -8   3      169.61      196.84       12.77 o   0.9723E-03
  -3  -8   3       74.27       63.69        8.09 o   0.9882E-03
  -2  -8   3      165.85      151.41        8.28 o   0.1312E-02
  -1  -8   3      857.36      869.40       12.99 o   0.9204E-03
   0  -8   3      316.74      317.60        8.18 o   0.7788E-03
   1  -8   3       43.88       47.17        4.24 o   0.3791E-03
   2  -8   3     1152.09     1153.53       19.99 o   0.6915E-03
   3  -8   3      713.76      715.48       19.95 o   0.9433E-03
   4  -8   3      547.56      509.18       26.33 o   0.7751E-03
   5  -8   3       53.20       63.97       19.49 o   0.1087E-02
   6  -8   3       62.15       49.87       25.11 o   0.4651E-03
  -7  -7   3       91.81       42.52       42.84 o   0.3529E-03
  -6  -7   3      145.48      147.31       27.63 o   0.1394E-02
  -5  -7   3      199.00      183.50       17.01 o   0.1070E-02
  -4  -7   3      582.40      628.39       18.70 o   0.8329E-03
  -3  -7   3      304.62      296.86       11.92 o   0.7867E-03
  -2  -7   3      512.72      503.17       13.05 o   0.8115E-03
  -1  -7   3     1539.86     1573.76       19.65 o   0.3363E-03
   0  -7   3      747.30      740.83       12.72 o   0.9552E-03
   1  -7   3      734.76      713.03       11.63 o   0.9098E-03
   2  -7   3      269.54      263.05        9.96 o   0.8282E-03
   3  -7   3      270.09      293.23       14.54 o   0.7679E-03
   4  -7   3     1121.72     1094.43       35.13 o   0.7113E-03
   5  -7   3       57.44       38.71       18.82 o   0.3691E-03
   6  -7   3       35.31       30.91       33.90 <   0.0000E+00
   7  -7   3      128.53       54.42       44.73 o   0.5633E-03
  -7  -6   3       60.74       61.20       45.20 <   0.0000E+00
  -6  -6   3      109.47      117.50       25.23 o   0.1785E-02
  -5  -6   3      244.51      252.57       17.60 o   0.8455E-03
  -4  -6   3      287.67      320.36       14.23 o   0.7419E-03
  -3  -6   3       90.16       69.65        8.13 o   0.1364E-02
  -2  -6   3        7.53       10.80        4.95 <   0.0000E+00
  -1  -6   3     4023.06     3978.69       40.48 o   0.1634E-04
   0  -6   3     3143.88     3098.04       39.96 o   0.3637E-04
   1  -6   3      587.39      585.04        9.94 o   0.8943E-03
   2  -6   3       45.32       38.89        6.40 o   0.3789E-03
   3  -6   3      201.98      182.15       12.97 o   0.1062E-02
   4  -6   3      696.57      691.23       27.63 o   0.9409E-03
   5  -6   3        5.18       10.85       23.07 <   0.0000E+00
   6  -6   3       32.72        5.82       25.48 <   0.0000E+00
   7  -6   3      -33.90        4.01       44.73 <   0.0000E+00
  -7  -5   3       50.85       23.03       43.32 <   0.0000E+00
  -6  -5   3      286.02      312.24       28.94 o   0.7499E-03
  -5  -5   3      317.96      321.27       20.50 o   0.7867E-03
  -4  -5   3      133.48      116.22       11.08 o   0.1741E-02
  -3  -5   3      301.68      290.35       11.54 o   0.7897E-03
  -2  -5   3      166.67      173.27        8.22 o   0.1126E-02
  -1  -5   3     1505.67     1485.26       17.01 o   0.3884E-03
   0  -5   3      741.54      765.95       12.37 o   0.9042E-03
   1  -5   3      104.62       99.11        4.77 o   0.1980E-02
   2  -5   3       28.53       36.00        4.57 o   0.3751E-03
   3  -5   3      429.23      434.51       16.04 o   0.8063E-03
   4  -5   3       31.31        9.61       12.00 <   0.0000E+00
   5  -5   3      184.09      188.07       20.48 o   0.1045E-02
   6  -5   3       39.78       36.83       25.56 <   0.0000E+00
   7  -5   3      -39.08        1.24       41.43 <   0.0000E+00
  -7  -4   3       27.78        1.73       40.02 <   0.0000E+00
  -6  -4   3      264.13      254.39       38.61 o   0.8357E-03
  -5  -4   3       85.06       78.53       13.59 o   0.1724E-02
  -4  -4   3      199.98      204.56       12.38 o   0.1000E-02
  -3  -4   3      771.43      787.57       16.60 o   0.9251E-03
  -2  -4   3      209.98      192.55        8.72 o   0.1011E-02
  -1  -4   3     1679.78     1699.16       20.85 o   0.2640E-03
   0  -4   3     1788.82     1813.69       21.35 o   0.2281E-03
   1  -4   3      370.63      365.34        7.60 o   0.7882E-03
   2  -4   3      428.54      420.16        9.37 o   0.7674E-03
   3  -4   3       84.75       71.35       11.82 o   0.1422E-02
   4  -4   3     1077.23     1136.04       33.13 o   0.6311E-03
   5  -4   3       74.15       31.87       17.10 o   0.3557E-03
   6  -4   3       35.78        9.54       32.02 <   0.0000E+00
   7  -4   3       -5.18       10.06       40.49 <   0.0000E+00
  -7  -3   3       64.03       19.54       41.90 <   0.0000E+00
  -6  -3   3       44.96        6.66       21.53 <   0.0000E+00
  -5  -3   3      610.65      643.56       24.33 o   0.8550E-03
  -4  -3   3      426.40      429.98       17.41 o   0.8038E-03
  -3  -3   3      432.56      383.38       12.78 o   0.7003E-03
  -2  -3   3      133.83      129.79        6.69 o   0.1589E-02
  -1  -3   3     1338.25     1341.39       17.19 o   0.5212E-03
   0  -3   3      209.04      206.77        5.30 o   0.9818E-03
   1  -3   3       51.70       45.11        3.64 o   0.4255E-03
   2  -3   3      295.86      288.16        8.27 o   0.7988E-03
   3  -3   3       86.51       59.33        6.71 o   0.7789E-03
   4  -3   3      877.60      856.08       29.97 o   0.8881E-03
   5  -3   3      457.87      440.81       28.52 o   0.7771E-03
   6  -3   3       91.34       72.03       25.23 o   0.1416E-02
   7  -3   3       21.66       10.41       42.84 <   0.0000E+00
  -7  -2   3       46.61      139.80       37.67 <   0.0000E+00
  -6  -2   3      140.30      180.74       32.96 o   0.1030E-02
  -5  -2   3       40.96       32.09       13.10 <   0.0000E+00
  -4  -2   3      488.94      491.91       15.60 o   0.8385E-03
  -3  -2   3       59.79       50.99        6.98 o   0.5299E-03
  -2  -2   3     1548.05     1480.91       23.06 o   0.3624E-03
  -1  -2   3      278.25      288.52        6.34 o   0.7894E-03
   0  -2   3       91.57       65.88        4.63 o   0.1234E-02
   1  -2   3      135.97      111.51        5.11 o   0.1762E-02
   2  -2   3      453.40      432.87        9.60 o   0.7808E-03
   3  -2   3       31.70       34.07        6.53 o   0.3796E-03
   4  -2   3       -4.47        1.69       11.69 <   0.0000E+00
   5  -2   3      212.81      203.79       22.69 o   0.9759E-03
   6  -2   3       46.61       10.68       21.66 <   0.0000E+00
   7  -2   3      -66.39        2.63       42.37 <   0.0000E+00
  -7  -1   3        6.12       12.52       42.37 <   0.0000E+00
  -6  -1   3      117.00      102.73       23.83 o   0.1895E-02
  -5  -1   3      193.66      173.61       16.59 o   0.1110E-02
  -4  -1   3      112.05      112.34        9.79 o   0.1885E-02
  -3  -1   3      247.27      243.54        9.29 o   0.8685E-03
  -2  -1   3      500.83      505.85       11.22 o   0.8464E-03
  -1  -1   3      443.42      434.27        7.99 o   0.7822E-03
   0  -1   3      499.66      526.63        9.22 o   0.8102E-03
   1  -1   3       25.61       24.96        3.25 o   0.3791E-03
   2  -1   3     1095.97     1073.55       16.25 o   0.7360E-03
   3  -1   3      654.32      649.26       14.34 o   0.9175E-03
   4  -1   3      556.39      564.72       15.79 o   0.8760E-03
   5  -1   3      266.25      279.30       23.64 o   0.7989E-03
   6  -1   3      105.93       75.09       33.43 o   0.1421E-02
   7  -1   3       51.32       71.93       43.79 <   0.0000E+00
  -7   0   3      -17.42        2.21       38.61 <   0.0000E+00
  -6   0   3       90.40       54.94       22.98 o   0.5464E-03
  -5   0   3      336.01      276.57       20.21 o   0.7133E-03
  -4   0   3       16.24       29.85        7.74 <   0.0000E+00
  -3   0   3      908.49      885.21       15.80 o   0.8774E-03
  -2   0   3     1649.74     1667.68       24.15 o   0.2968E-03
  -1   0   3      582.78      603.39        9.37 o   0.8805E-03
   0   0   3       74.74      108.49        4.25 o   0.1777E-02
   1   0   3     1692.71     1648.55       23.66 o   0.2792E-03
   2   0   3     3336.78     3047.37       38.96 o   0.3370E-04
   3   0   3       35.08       25.00        6.18 o   0.3734E-03
   4   0   3       36.49       17.19        8.20 o   0.3687E-03
   5   0   3      161.18      148.78       14.92 o   0.1343E-02
   6   0   3       47.55        0.83       31.54 <   0.0000E+00
   7   0   3       20.72       46.97       42.84 <   0.0000E+00
  -7   1   3       73.92       12.46       41.90 <   0.0000E+00
  -6   1   3       99.58      102.87       23.15 o   0.1984E-02
  -5   1   3      186.29      173.98       15.94 o   0.1132E-02
  -4   1   3      123.00      112.43       10.15 o   0.1819E-02
  -3   1   3      248.36      243.68       10.01 o   0.8663E-03
  -2   1   3      515.64      505.99        9.62 o   0.8297E-03
  -1   1   3      446.52      434.39        8.09 o   0.7770E-03
   0   1   3      514.84      526.54        9.35 o   0.8400E-03
   1   1   3       22.76       24.87        3.81 o   0.3794E-03
   2   1   3     1079.96     1073.97       16.08 o   0.7636E-03
   3   1   3      635.37      649.24       14.34 o   0.9088E-03
   4   1   3      544.26      564.69       16.44 o   0.8511E-03
   5   1   3      284.69      279.11       20.00 o   0.8096E-03
   6   1   3       51.55       75.15       26.22 <   0.0000E+00
   7   1   3      -31.54       71.79       41.90 <   0.0000E+00
  -7   2   3      215.16      139.71       46.14 o   0.1173E-02
  -6   2   3      187.86      180.56       24.64 o   0.1111E-02
  -5   2   3       58.07       32.04       13.14 o   0.3640E-03
  -4   2   3      503.89      491.64       15.82 o   0.8222E-03
  -3   2   3       46.73       50.74        6.49 o   0.5240E-03
  -2   2   3     1538.44     1480.99       20.29 o   0.3683E-03
  -1   2   3      275.90      288.74        6.44 o   0.7846E-03
   0   2   3       88.98       65.66        4.55 o   0.1233E-02
   1   2   3      136.42      111.79        5.71 o   0.1758E-02
   2   2   3      455.40      432.71       11.26 o   0.7769E-03
   3   2   3       43.67       33.99        6.67 o   0.3736E-03
   4   2   3        8.59        1.68        8.51 <   0.0000E+00
   5   2   3      210.93      203.82       17.63 o   0.9804E-03
   6   2   3       10.36       10.64       29.66 <   0.0000E+00
   7   2   3      -18.83        2.65       41.43 <   0.0000E+00
  -7   3   3       48.49       19.55       39.55 <   0.0000E+00
  -6   3   3       34.37        6.69       18.52 <   0.0000E+00
  -5   3   3      675.47      643.41       24.85 o   0.8705E-03
  -4   3   3      406.90      429.67       14.68 o   0.7765E-03
  -3   3   3      401.96      383.20       12.12 o   0.7511E-03
  -2   3   3      160.08      130.15        6.48 o   0.1458E-02
  -1   3   3     1317.72     1342.89       17.11 o   0.5063E-03
   0   3   3      209.51      206.67        6.08 o   0.9808E-03
   1   3   3       52.26       45.10        4.26 o   0.4246E-03
   2   3   3      308.95      288.29        8.47 o   0.7755E-03
   3   3   3       70.03       59.01        7.48 o   0.7938E-03
   4   3   3      872.90      856.32       20.75 o   0.8990E-03
   5   3   3      454.81      441.03       29.03 o   0.7831E-03
   6   3   3      118.65       71.96       32.96 o   0.1294E-02
   7   3   3       37.67       10.44       42.84 <   0.0000E+00
  -7   4   3      -18.36        1.73       44.26 <   0.0000E+00
  -6   4   3      322.04      254.38       39.08 o   0.7270E-03
  -5   4   3       91.81       78.32       14.23 o   0.1678E-02
  -4   4   3      217.40      204.86       11.90 o   0.9671E-03
  -3   4   3      779.86      786.54       14.43 o   0.9470E-03
  -2   4   3      204.05      192.79        6.92 o   0.1026E-02
  -1   4   3     1757.80     1697.90       19.30 o   0.2511E-03
   0   4   3     1770.39     1813.14       24.05 o   0.2235E-03
   1   4   3      346.84      364.99        9.88 o   0.7478E-03
   2   4   3      420.53      419.56        9.62 o   0.7802E-03
   3   4   3       68.86       71.30        7.76 o   0.1469E-02
   4   4   3     1107.99     1136.29       27.58 o   0.6749E-03
   5   4   3       24.48       31.88       14.00 <   0.0000E+00
   6   4   3       61.91        9.50       23.70 o   0.3507E-03
   7   4   3      -16.01       10.07       40.96 <   0.0000E+00
  -7   5   3       96.52       22.96       44.73 o   0.3386E-03
  -6   5   3      356.41      312.32       40.49 o   0.7206E-03
  -5   5   3      305.09      320.78       20.59 o   0.7654E-03
  -4   5   3      133.83      116.02        9.73 o   0.1741E-02
  -3   5   3      317.90      290.28       10.13 o   0.7609E-03
  -2   5   3      168.79      173.01        5.77 o   0.1135E-02
  -1   5   3     1531.18     1486.57       17.42 o   0.3726E-03
   0   5   3      770.02      765.34       12.77 o   0.9495E-03
   1   5   3      103.42       99.24        6.44 o   0.1989E-02
   2   5   3       31.78       36.09        5.40 o   0.3770E-03
   3   5   3      460.81      434.55       13.46 o   0.7505E-03
   4   5   3       20.87        9.70       11.62 <   0.0000E+00
   5   5   3      191.94      188.00       18.37 o   0.1059E-02
   6   5   3       45.20       36.94       29.19 <   0.0000E+00
   7   5   3      -12.71        1.23       42.37 <   0.0000E+00
  -7   6   3       16.01       61.06       41.90 <   0.0000E+00
  -6   6   3      148.31      117.73       34.37 o   0.1638E-02
  -5   6   3      278.88      252.36       19.15 o   0.8064E-03
  -4   6   3      342.52      319.76       14.31 o   0.7502E-03
  -3   6   3       96.33       69.83        7.61 o   0.1347E-02
  -2   6   3       11.06       10.91        3.52 o   0.3794E-03
  -1   6   3     4094.78     3979.28       41.13 o   0.1596E-04
   0   6   3     3156.13     3098.72       40.46 o   0.3614E-04
   1   6   3      619.44      584.16       13.96 o   0.8253E-03
   2   6   3       40.49       38.76        5.97 o   0.3786E-03
   3   6   3      180.32      182.11       11.67 o   0.1126E-02
   4   6   3      661.62      691.62       19.69 o   0.8803E-03
   5   6   3       10.04       10.88       12.88 <   0.0000E+00
   6   6   3       36.72        5.87       25.26 <   0.0000E+00
   7   6   3      -26.37        3.97       43.32 <   0.0000E+00
  -7   7   3       46.14       42.44       42.84 <   0.0000E+00
  -6   7   3      171.61      147.35       26.71 o   0.1309E-02
  -5   7   3      181.74      183.69       16.51 o   0.1120E-02
  -4   7   3      603.59      628.39       17.49 o   0.8778E-03
  -3   7   3      310.74      297.19       12.45 o   0.7762E-03
  -2   7   3      521.10      503.80       10.47 o   0.7972E-03
  -1   7   3     1570.57     1573.18       18.00 o   0.3439E-03
   0   7   3      740.78      740.51       11.37 o   0.9408E-03
   1   7   3      732.03      713.18       11.90 o   0.9163E-03
   2   7   3      269.78      262.17        9.78 o   0.8274E-03
   3   7   3      253.30      293.11       14.01 o   0.7389E-03
   4   7   3     1120.07     1093.94       25.60 o   0.7136E-03
   5   7   3       17.11       38.63       14.37 <   0.0000E+00
   7   7   3        6.12       54.61       44.73 <   0.0000E+00
  -7   8   3       40.49       47.08       43.79 <   0.0000E+00
  -6   8   3       70.62       57.38       26.47 o   0.7704E-03
  -5   8   3      136.54      117.32       16.23 o   0.1684E-02
  -4   8   3      187.97      197.46       11.79 o   0.1015E-02
  -3   8   3       83.33       63.73        8.65 o   0.9674E-03
  -2   8   3      174.20      151.34        7.27 o   0.1280E-02
  -1   8   3      885.37      867.85       11.89 o   0.8901E-03
   0   8   3      298.87      317.87        6.95 o   0.7475E-03
   1   8   3       45.48       47.32        4.30 o   0.3783E-03
   2   8   3     1127.14     1153.66       23.02 o   0.6556E-03
   3   8   3      741.77      715.27       17.72 o   0.8794E-03
   4   8   3      488.87      508.33       19.17 o   0.8209E-03
   5   8   3       36.25       63.73       15.27 <   0.0000E+00
   7   8   3       -7.06       40.06       44.73 <   0.0000E+00
  -7   9   3        1.41       21.89       43.32 <   0.0000E+00
  -5   9   3      249.69      249.45       18.52 o   0.8630E-03
  -4   9   3      463.40      470.05       16.37 o   0.8217E-03
  -3   9   3      542.62      532.54       13.45 o   0.8544E-03
  -2   9   3      201.51      192.99        7.48 o   0.1030E-02
  -1   9   3      606.26      603.08        9.59 o   0.9008E-03
   0   9   3      332.77      364.23        7.65 o   0.7559E-03
   1   9   3      101.13       83.78        5.44 o   0.1801E-02
   2   9   3      112.05       84.08       17.42 o   0.1774E-02
   3   9   3       95.69       84.53        9.44 o   0.1819E-02
   4   9   3       22.76       16.47       10.11 <   0.0000E+00
   5   9   3       84.75       85.84       18.66 o   0.1950E-02
   6   9   3       80.51       77.31       47.08 <   0.0000E+00
   7   9   3      -14.60        6.00       46.61 <   0.0000E+00
  -7  10   3      101.23       93.77       46.61 o   0.1983E-02
  -5  10   3       -4.47        5.69       16.49 <   0.0000E+00
  -4  10   3      513.43      520.09       17.43 o   0.8544E-03
  -3  10   3      592.76      604.58       14.36 o   0.8884E-03
  -2  10   3      556.15      568.13       12.42 o   0.8623E-03
  -1  10   3      302.50      274.42        6.97 o   0.7685E-03
   0  10   3       -2.94        0.39        3.98 <   0.0000E+00
   1  10   3     1623.06     1604.16       27.19 o   0.3152E-03
   2  10   3       27.31       28.94        9.50 <   0.0000E+00
   3  10   3      232.74      216.33       13.44 o   0.9114E-03
   4  10   3      159.61      144.16       13.59 o   0.1383E-02
   5  10   3       70.62       59.68       15.34 o   0.1036E-02
  -7  11   3       23.54       48.52       41.43 <   0.0000E+00
  -5  11   3       91.81       91.17       18.81 o   0.2003E-02
  -4  11   3       17.66        8.66        8.96 <   0.0000E+00
  -3  11   3        7.44        8.94        6.01 <   0.0000E+00
  -2  11   3     1527.10     1530.63       23.80 o   0.3718E-03
  -1  11   3     2262.75     2144.98       27.17 o   0.1151E-03
   0  11   3     1052.59     1012.64       19.96 o   0.7642E-03
   1  11   3      157.61      145.28        7.19 o   0.1371E-02
   2  11   3        8.95       19.27        8.50 <   0.0000E+00
   3  11   3      227.64      228.00       17.65 o   0.9164E-03
   4  11   3      293.95      284.78       16.96 o   0.8002E-03
   5  11   3       35.78       18.31       17.80 <   0.0000E+00
   6  11   3      129.95      110.55       35.31 o   0.1769E-02
  -7  12   3      234.47      267.03       49.44 o   0.7662E-03
  -5  12   3      230.39      212.98       18.86 o   0.9222E-03
  -4  12   3      763.98      808.17       23.47 o   0.8502E-03
  -3  12   3       10.71        4.27        6.51 <   0.0000E+00
  -2  12   3      609.87      601.03       14.89 o   0.9040E-03
  -1  12   3      827.04      773.91       13.05 o   0.8252E-03
   0  12   3     1067.97     1048.91       20.59 o   0.7593E-03
   1  12   3     1072.43     1091.40       16.62 o   0.7441E-03
   2  12   3      147.37      177.37        7.37 o   0.1048E-02
   3  12   3      139.60      163.07       14.49 o   0.1194E-02
   4  12   3      205.43      202.42       15.75 o   0.1007E-02
   5  12   3      192.56      180.09       22.06 o   0.1086E-02
   6  12   3        1.41        2.47       32.49 <   0.0000E+00
  -7  13   3      172.32      147.23       48.49 o   0.1313E-02
  -5  13   3       11.14       25.19       15.00 <   0.0000E+00
  -4  13   3       21.03       27.45       11.08 <   0.0000E+00
  -3  13   3      280.14      278.97       11.91 o   0.8175E-03
  -2  13   3     1871.81     1818.40       31.36 o   0.2075E-03
  -1  13   3     1501.25     1425.94       20.02 o   0.3919E-03
   0  13   3      172.79      180.79        8.40 o   0.1166E-02
   1  13   3      247.41      258.55        7.78 o   0.8282E-03
   2  13   3      678.09      670.84       14.32 o   0.9256E-03
   3  13   3      217.99      204.91       18.13 o   0.9691E-03
   4  13   3       13.18        4.22       11.02 <   0.0000E+00
   5  13   3       60.50       66.08       19.30 o   0.1333E-02
   6  13   3       46.38       23.09       27.25 <   0.0000E+00
  -7  14   3      227.88      200.86       50.85 o   0.9428E-03
  -5  14   3       58.07       71.65       15.78 o   0.1491E-02
  -4  14   3      235.88      214.51       16.15 o   0.9108E-03
  -3  14   3       41.20       44.14        7.80 o   0.3787E-03
  -2  14   3      162.67      158.66        9.02 o   0.1306E-02
  -1  14   3      843.31      835.59       12.90 o   0.9265E-03
   0  14   3      236.11      244.35        9.37 o   0.8470E-03
   1  14   3      965.18      987.00       14.76 o   0.8099E-03
   2  14   3       83.33       74.22        8.84 o   0.1359E-02
   3  14   3      242.00      285.88       18.82 o   0.7487E-03
   4  14   3      103.58       97.20       13.80 o   0.1977E-02
   5  14   3      100.13       99.00       17.02 o   0.1949E-02
   6  14   3       13.65       15.54       28.01 <   0.0000E+00
  -7  15   3       20.25       16.08       47.55 <   0.0000E+00
  -5  15   3       23.07        7.29       15.69 <   0.0000E+00
  -4  15   3       32.96       25.81       11.46 <   0.0000E+00
  -3  15   3      275.90      276.50       12.54 o   0.8214E-03
  -2  15   3      498.88      496.28       11.67 o   0.8400E-03
  -1  15   3      102.45       99.58        6.69 o   0.1996E-02
   0  15   3      636.43      638.87       14.29 o   0.9283E-03
   1  15   3       22.60       22.30        5.46 o   0.3788E-03
   2  15   3      135.83      147.01        8.32 o   0.1385E-02
   3  15   3      163.84      161.90       18.03 o   0.1281E-02
   4  15   3       60.11       41.88       13.47 o   0.3695E-03
   5  15   3       45.43       19.60       18.93 <   0.0000E+00
   6  15   3       93.69       84.96       28.79 o   0.1833E-02
  -7  16   3        0.94       15.64       50.38 <   0.0000E+00
  -5  16   3       32.02       33.17       16.42 <   0.0000E+00
  -4  16   3       38.61       48.04       11.67 <   0.0000E+00
  -3  16   3      121.82      108.92       10.21 o   0.1837E-02
  -2  16   3      241.06      239.31       10.61 o   0.8819E-03
  -1  16   3      529.95      544.07       11.79 o   0.8556E-03
   0  16   3      516.60      509.01       13.47 o   0.8329E-03
   1  16   3      445.20      444.50       11.58 o   0.8069E-03
   2  16   3       23.54       17.32        6.13 o   0.3757E-03
   3  16   3      144.78      154.65       17.31 o   0.1255E-02
   4  16   3       24.48       18.60       11.92 <   0.0000E+00
   5  16   3        3.30        3.56       18.36 <   0.0000E+00
   6  16   3       72.74       94.32       29.24 o   0.1853E-02
  -7  17   3       11.30        7.36       51.79 <   0.0000E+00
  -6  17   3      118.18       39.05       49.44 o   0.3350E-03
  -5  17   3       52.57       80.57       17.72 o   0.1647E-02
  -4  17   3       34.53       44.67       12.54 <   0.0000E+00
  -3  17   3      703.52      724.69       18.28 o   0.9103E-03
  -2  17   3      820.75      836.63       17.37 o   0.9245E-03
  -1  17   3      685.27      721.75       21.48 o   0.8757E-03
   0  17   3       96.99      110.34        9.11 o   0.1826E-02
   1  17   3      216.86      202.66        9.24 o   0.9657E-03
   2  17   3      718.59      726.83       16.60 o   0.9428E-03
   3  17   3      514.13      531.83       25.14 o   0.8286E-03
   4  17   3       27.78       38.78       12.43 <   0.0000E+00
   5  17   3       81.69       54.39       21.10 o   0.6550E-03
  -5  18   3       36.02       46.32       19.64 <   0.0000E+00
  -4  18   3      102.32       87.77       14.49 o   0.1831E-02
  -3  18   3      973.65     1034.42       30.69 o   0.7148E-03
  -2  18   3        7.06        8.42        7.09 <   0.0000E+00
  -1  18   3      608.45      633.48       16.06 o   0.8731E-03
   0  18   3     2710.18     2654.41       46.44 o   0.5983E-04
   1  18   3      446.81      446.18       13.76 o   0.8172E-03
   2  18   3      420.32      432.17       13.46 o   0.7856E-03
   3  18   3      260.83      312.48       22.17 o   0.7091E-03
   4  18   3       -8.00       17.39       15.65 <   0.0000E+00
   5  18   3        8.95       46.45       31.07 <   0.0000E+00
  -5  19   3      113.23       78.26       22.32 o   0.1620E-02
  -4  19   3       19.15       18.48       12.55 <   0.0000E+00
  -3  19   3      534.61      579.79       24.27 o   0.8041E-03
  -2  19   3      727.18      764.93       17.21 o   0.8882E-03
  -1  19   3      344.32      366.58       13.61 o   0.7553E-03
   0  19   3     1225.69     1231.53       27.17 o   0.6132E-03
   1  19   3      963.53     1011.51       30.36 o   0.7542E-03
   2  19   3      929.04      972.26       20.05 o   0.8075E-03
   3  19   3      523.08      576.88       27.30 o   0.7916E-03
   4  19   3       -0.94        5.63       15.98 <   0.0000E+00
   5  19   3       83.81      109.09       36.25 o   0.1794E-02
  -5  20   3       48.49       33.27       21.17 o   0.3701E-03
  -4  20   3      114.41       94.07       15.44 o   0.1870E-02
  -3  20   3      584.99      596.99       25.77 o   0.8851E-03
  -2  20   3     1143.73     1249.05       22.09 o   0.4998E-03
  -1  20   3      108.88       96.07        8.45 o   0.1946E-02
   0  20   3      426.56      460.38       22.14 o   0.7644E-03
   1  20   3       22.36       19.27       11.50 <   0.0000E+00
   2  20   3      412.67      434.84       14.69 o   0.7763E-03
   3  20   3       60.03       58.77       16.15 o   0.8071E-03
   4  20   3       35.31       31.88       19.31 <   0.0000E+00
   5  20   3       39.55       27.48       38.14 <   0.0000E+00
  -5  21   3       44.49       19.45       20.67 <   0.0000E+00
  -4  21   3       91.81       71.75       15.46 o   0.1392E-02
  -3  21   3      121.47       80.00       15.55 o   0.1584E-02
  -2  21   3       10.99        8.17        9.48 <   0.0000E+00
  -1  21   3      102.17       93.64        8.86 o   0.1975E-02
   0  21   3      193.98      159.06       24.48 o   0.1183E-02
   1  21   3      164.94      164.40       12.91 o   0.1251E-02
   2  21   3      388.31      402.35       15.11 o   0.7731E-03
   3  21   3      248.36      275.89       22.82 o   0.7838E-03
   4  21   3       84.75       82.67       21.81 o   0.1930E-02
   6  21   3      -87.10       15.00       52.26 <   0.0000E+00
  -6  22   3      -49.44        6.25       54.14 <   0.0000E+00
  -5  22   3       87.34       60.62       22.66 o   0.9382E-03
  -4  22   3       18.60       11.51       16.86 <   0.0000E+00
  -3  22   3      300.38      318.36       21.14 o   0.7675E-03
  -2  22   3     1132.00     1179.63       25.94 o   0.6039E-03
  -1  22   3       75.33       50.00        9.22 o   0.5117E-03
   0  22   3      144.78      135.21       15.68 o   0.1510E-02
   1  22   3      125.08      131.08       12.41 o   0.1569E-02
   2  22   3      307.80      345.09       15.22 o   0.7291E-03
   3  22   3       22.91       16.00       11.42 <   0.0000E+00
   4  22   3        6.12       17.14       25.42 <   0.0000E+00
   5  22   3       72.98       21.48       45.67 <   0.0000E+00
  -6  23   3       13.18        6.92       48.97 <   0.0000E+00
  -5  23   3      -20.25        5.26       29.66 <   0.0000E+00
  -4  23   3       55.71       41.97       16.12 o   0.3738E-03
  -3  23   3      146.90      112.53       18.09 o   0.1671E-02
  -2  23   3      647.53      678.87       20.92 o   0.8753E-03
  -1  23   3      129.16      121.00       10.40 o   0.1722E-02
   0  23   3      148.78      141.53       16.81 o   0.1466E-02
   1  23   3       35.63       27.57       10.88 <   0.0000E+00
   2  23   3      418.56      456.64       19.51 o   0.7516E-03
   3  23   3      367.08      382.93       20.70 o   0.7699E-03
   4  23   3       32.49       43.99       28.25 <   0.0000E+00
   5  23   3       72.04       41.12       47.55 <   0.0000E+00
   6  23   3      -47.08        7.21       58.38 <   0.0000E+00
  -6  24   3       74.86       31.02       51.32 <   0.0000E+00
  -5  24   3      103.58       80.67       32.96 o   0.1720E-02
  -4  24   3      115.51       96.90       17.48 o   0.1900E-02
  -3  24   3      393.37      391.55       24.63 o   0.7858E-03
  -2  24   3      169.65      175.34       14.18 o   0.1174E-02
  -1  24   3       61.52       55.84        9.29 o   0.7839E-03
   0  24   3       12.71        0.40       11.82 <   0.0000E+00
   1  24   3      421.62      456.42       22.70 o   0.7656E-03
   2  24   3      117.86      114.77       14.80 o   0.1824E-02
   3  24   3      609.55      628.68       24.78 o   0.8760E-03
   4  24   3       83.57       78.40       21.66 o   0.1722E-02
   5  24   3      125.71      124.07       47.08 o   0.1621E-02
  -5  25   3       74.39       82.16       25.56 o   0.1823E-02
  -4  25   3      219.40      224.64       20.52 o   0.8959E-03
  -3  25   3      166.20      110.25       18.55 o   0.1539E-02
  -2  25   3      552.27      582.92       24.61 o   0.8340E-03
  -1  25   3      248.12      215.23       13.01 o   0.8789E-03
   0  25   3      102.40       81.00       15.48 o   0.1636E-02
   1  25   3      542.85      559.27       26.47 o   0.8609E-03
   2  25   3      115.94      119.25       12.52 o   0.1799E-02
   3  25   3       83.02       86.12       14.01 o   0.1910E-02
   4  25   3       39.55       52.56       33.90 <   0.0000E+00
   5  25   3       28.96       27.17       30.41 <   0.0000E+00
  -5  26   3       48.02       40.36       25.18 <   0.0000E+00
  -4  26   3       38.45       47.78       17.43 <   0.0000E+00
  -3  26   3      205.51      197.17       21.35 o   0.1004E-02
  -2  26   3      266.95      319.79       20.44 o   0.7002E-03
  -1  26   3      447.98      471.70       15.89 o   0.7869E-03
   0  26   3     1006.84      994.66       35.47 o   0.8274E-03
   1  26   3      776.38      788.31       32.38 o   0.9499E-03
   2  26   3      353.35      378.50       17.88 o   0.7538E-03
   3  26   3      227.56      186.46       19.71 o   0.9630E-03
   4  26   3       41.43       52.38       38.61 <   0.0000E+00
  -5  27   3       34.06       17.19       23.05 <   0.0000E+00
  -4  27   3       68.74       72.56       18.24 o   0.1481E-02
  -3  27   3       89.77       57.80       16.26 o   0.8524E-03
  -2  27   3      113.00      105.88       13.90 o   0.1895E-02
  -1  27   3       84.63       79.03       10.66 o   0.1747E-02
   0  27   3      129.00      111.98       17.76 o   0.1782E-02
   1  27   3      117.47      131.81       18.05 o   0.1603E-02
   2  27   3       50.69       73.30       13.27 o   0.1464E-02
   3  27   3      128.06       80.97       24.49 o   0.1542E-02
   4  27   3       77.21       29.98       43.32 <   0.0000E+00
   5  27   3      -37.67        1.84       42.84 <   0.0000E+00
  -5  28   3      110.64       36.22       53.20 o   0.3379E-03
  -4  28   3       90.75       75.45       17.11 o   0.1734E-02
  -3  28   3       61.83       57.44       15.41 o   0.8146E-03
  -2  28   3      160.71      150.85       16.79 o   0.1316E-02
  -1  28   3      366.41      388.88       15.68 o   0.7624E-03
   0  28   3      203.86      197.33       20.81 o   0.1012E-02
   1  28   3      831.46      860.01       35.60 o   0.8654E-03
   2  28   3      125.08      119.44       15.87 o   0.1749E-02
   4  28   3       64.27       72.65       27.25 o   0.1584E-02
   5  28   3       56.50       71.19       53.20 <   0.0000E+00
  -5  29   3       45.20       54.47       42.37 <   0.0000E+00
  -4  29   3       96.67       69.91       19.80 o   0.1420E-02
  -3  29   3       91.57       79.82       20.15 o   0.1780E-02
  -2  29   3        6.59        5.04       12.41 <   0.0000E+00
  -1  29   3      255.77      221.28       15.00 o   0.8581E-03
   0  29   3       62.38       34.13       16.99 o   0.3638E-03
   1  29   3      281.55      249.75       25.44 o   0.8004E-03
   2  29   3        8.00       18.62       14.06 <   0.0000E+00
   3  29   3       40.73       23.21       23.72 <   0.0000E+00
   4  29   3       27.54       33.16       28.46 <   0.0000E+00
  -5  30   3      459.05      206.34       65.91 o   0.4689E-03
  -4  30   3       71.45       54.32       18.61 o   0.7203E-03
  -3  30   3      101.07       80.90       18.88 o   0.1745E-02
  -2  30   3       93.85      107.43       16.10 o   0.1828E-02
  -1  30   3      388.11      388.46       22.09 o   0.7828E-03
   0  30   3      128.77      138.75       19.49 o   0.1417E-02
   1  30   3      193.98      215.43       22.82 o   0.9134E-03
   2  30   3       61.36       59.43       15.40 o   0.7865E-03
   3  30   3       51.79       12.51       23.97 o   0.3575E-03
   4  30   3      116.29       79.42       48.02 o   0.1538E-02
  -5  31   3      153.02       14.59       57.91 o   0.3038E-03
  -4  31   3       79.10       43.15       29.39 o   0.3585E-03
  -3  31   3       31.54       17.32       17.95 <   0.0000E+00
  -2  31   3      140.77      131.22       18.04 o   0.1567E-02
  -1  31   3      159.45      151.45       17.06 o   0.1335E-02
   0  31   3       81.45       69.25       20.48 o   0.1426E-02
   1  31   3       -7.30        1.26       17.67 <   0.0000E+00
   2  31   3      157.72      158.98       21.64 o   0.1288E-02
   3  31   3       55.09       51.02       25.81 o   0.5398E-03
   4  31   3      177.03      224.12       49.91 o   0.8067E-03
  -5  32   3      -15.07        4.81       56.50 <   0.0000E+00
  -4  32   3       16.95        2.18       29.98 <   0.0000E+00
  -3  32   3      259.26      248.21       22.80 o   0.8445E-03
  -2  32   3       -3.92        1.05       14.76 <   0.0000E+00
  -1  32   3       85.22       76.06       16.59 o   0.1708E-02
   0  32   3       85.69       90.15       21.15 o   0.1970E-02
   1  32   3       70.39       69.57       20.98 o   0.1442E-02
   2  32   3       11.30       28.21       20.38 <   0.0000E+00
   3  32   3       34.61       15.34       24.90 <   0.0000E+00
   4  32   3      -32.96       81.80       35.78 <   0.0000E+00
  -5  33   3       71.09       19.98       61.68 <   0.0000E+00
  -4  33   3       34.13        7.62       30.72 <   0.0000E+00
  -3  33   3      129.47      115.30       43.79 o   0.1753E-02
  -2  33   3       64.74       71.11       20.07 o   0.1454E-02
  -1  33   3       98.24       77.09       17.23 o   0.1592E-02
   0  33   3       21.89       39.68       17.98 <   0.0000E+00
   1  33   3       28.25       14.06       28.72 <   0.0000E+00
   2  33   3       44.73       58.39       18.08 <   0.0000E+00
   3  33   3      117.47       76.49       28.31 o   0.1446E-02
   4  33   3      -25.89       78.77       32.07 <   0.0000E+00
  -5  34   3      -27.78        7.26       64.03 <   0.0000E+00
  -4  34   3       64.50       92.95       45.67 <   0.0000E+00
  -3  34   3       46.14       28.93       26.99 <   0.0000E+00
  -2  34   3       20.01       45.37       19.66 <   0.0000E+00
  -1  34   3        8.16        6.45       15.48 <   0.0000E+00
   0  34   3      104.05      145.85       37.19 o   0.1235E-02
   1  34   3       72.51       88.16       23.65 o   0.1877E-02
   2  34   3       58.85       59.97       24.96 o   0.8452E-03
   3  34   3       58.38        9.07       35.31 <   0.0000E+00
   4  34   3      -43.32        1.01       34.30 <   0.0000E+00
  -4  35   3       62.15       55.26       44.73 <   0.0000E+00
  -3  35   3      164.32      119.27       48.02 o   0.1521E-02
  -2  35   3      -26.84        9.53       24.97 <   0.0000E+00
  -1  35   3      152.31      166.80       22.75 o   0.1163E-02
   1  35   3       11.77       37.49       30.60 <   0.0000E+00
   2  35   3       48.02       54.18       20.29 o   0.6341E-03
   3  35   3       90.40       33.47       39.08 o   0.3489E-03
   4  35   3      -22.13       85.06       46.14 <   0.0000E+00
  -4  36   3       35.78        0.71       47.55 <   0.0000E+00
  -3  36   3       66.86        4.22       48.49 <   0.0000E+00
  -2  36   3       58.38       31.00       38.61 <   0.0000E+00
   0  36   3        5.89       30.40       19.30 <   0.0000E+00
   1  36   3      107.35       86.58       28.33 o   0.1842E-02
   2  36   3      234.70      200.79       28.63 o   0.9332E-03
   3  36   3       76.51        3.49       31.44 o   0.3385E-03
   4  36   3        6.59       10.89       47.08 <   0.0000E+00
  -4  37   3      312.15      224.46       56.03 o   0.7402E-03
  -1  37   3       52.73      141.48       41.43 <   0.0000E+00
   0  37   3        3.77       21.87       37.67 <   0.0000E+00
   1  37   3       27.78       46.21       35.31 <   0.0000E+00
   2  37   3       90.40      108.76       27.25 o   0.1814E-02
   3  37   3      196.80       83.95       46.61 o   0.1200E-02
  -4  38   3      119.59      119.84       58.85 o   0.1701E-02
  -2  38   3      -42.37        0.00       43.32 <   0.0000E+00
  -1  38   3      -40.96       23.11       42.37 <   0.0000E+00
   0  38   3      221.28      224.58       46.14 o   0.9144E-03
   1  38   3       54.14       22.69       44.26 <   0.0000E+00
   2  38   3      -19.54        7.18       26.80 <   0.0000E+00
   3  38   3      223.17       62.06       48.02 o   0.6992E-03
  -3  39   3       44.73       15.13       56.50 <   0.0000E+00
  -2  39   3      -23.07       15.23       46.61 <   0.0000E+00
  -1  39   3        3.30       39.62       45.67 <   0.0000E+00
   1  39   3       28.72       19.27       42.84 <   0.0000E+00
   2  39   3       28.72       36.86       35.78 <   0.0000E+00
   3  39   3      172.79        4.48       46.14 o   0.2881E-03
  -3  40   3      112.53        5.17       63.56 <   0.0000E+00
  -2  40   3      -30.13        6.37       50.85 <   0.0000E+00
  -1  40   3      -24.48       15.77       48.49 <   0.0000E+00
   0  40   3      149.25      148.75       48.02 o   0.1389E-02
   2  40   3        7.53       14.72       40.96 <   0.0000E+00
   3  40   3      107.82       25.85       48.49 o   0.3348E-03
  -3  41   3      106.40        7.83       68.27 <   0.0000E+00
  -2  41   3       28.72       48.52       56.50 <   0.0000E+00
   2  41   3       61.68        8.59       45.20 <   0.0000E+00
  -2  42   3       53.20       93.62       63.09 <   0.0000E+00
   0  42   3      -20.25       67.96       50.85 <   0.0000E+00
   2  42   3       97.22       51.69       38.80 o   0.5861E-03
  -2 -42   4      116.29       98.07       56.03 o   0.1896E-02
  -2 -41   4       25.89      101.91       54.14 <   0.0000E+00
  -1 -41   4      272.13      261.98       43.25 o   0.8245E-03
  -2 -40   4       98.87       29.78       49.91 <   0.0000E+00
   0 -40   4       65.44       10.09       42.37 <   0.0000E+00
  -2 -39   4       34.84        0.29       34.16 <   0.0000E+00
  -1 -39   4      219.40      173.93       33.80 o   0.1028E-02
   0 -39   4       36.72       63.57       40.49 <   0.0000E+00
  -2 -38   4      125.00       77.96       30.47 o   0.1497E-02
  -1 -38   4      122.41       87.93       31.20 o   0.1723E-02
   1 -38   4      122.88       95.39       40.02 o   0.1835E-02
   2 -38   4       71.09       73.78       42.37 <   0.0000E+00
   0 -37   4       62.15       50.15       42.37 <   0.0000E+00
  -2 -36   4       42.61       26.05       27.81 <   0.0000E+00
  -1 -36   4       93.46       70.85       27.68 o   0.1311E-02
   0 -36   4      106.40       58.90       42.37 o   0.7524E-03
  -3 -35   4       99.81       98.46       42.37 o   0.2011E-02
  -2 -35   4      235.17      192.68       32.43 o   0.9416E-03
  -1 -35   4      180.56      143.35       29.03 o   0.1287E-02
   0 -35   4      176.56      155.37       41.90 o   0.1234E-02
   1 -35   4       29.66       15.02       39.55 <   0.0000E+00
  -2 -34   4       79.33       58.65       25.02 o   0.8502E-03
  -1 -34   4      118.18       48.65       25.00 o   0.4388E-03
   0 -34   4      125.71      114.72       36.72 o   0.1785E-02
   2 -34   4       59.79       65.57       32.96 <   0.0000E+00
   3 -34   4      -19.30        3.94       38.14 <   0.0000E+00
  -3 -33   4       13.65        3.03       32.96 <   0.0000E+00
  -2 -33   4       44.96       67.77       24.14 <   0.0000E+00
  -1 -33   4      137.95       42.49       33.90 o   0.3276E-03
   1 -33   4       33.43       53.41       32.49 <   0.0000E+00
   2 -33   4       34.37       49.14       36.72 <   0.0000E+00
  -3 -32   4       32.02       19.43       32.49 <   0.0000E+00
  -2 -32   4       36.72       31.15       30.13 <   0.0000E+00
  -1 -32   4      123.12       77.50       22.73 o   0.1430E-02
   2 -32   4       47.55       12.73       34.37 <   0.0000E+00
  -3 -31   4       94.16      105.24       32.49 o   0.1898E-02
  -2 -31   4       15.54       27.00       19.64 <   0.0000E+00
  -1 -31   4      225.29      174.61       25.05 o   0.1005E-02
   1 -31   4       10.83       39.61       24.01 <   0.0000E+00
   2 -31   4      -25.89        3.18       25.89 <   0.0000E+00
   3 -31   4      137.95      126.88       41.90 o   0.1631E-02
  -2 -30   4       33.90        5.47       19.31 <   0.0000E+00
  -1 -30   4      227.17      185.19       23.90 o   0.9794E-03
   1 -30   4      105.46      150.37       31.54 o   0.1202E-02
   3 -30   4      266.48      238.07       48.97 o   0.8308E-03
   4 -30   4       -1.41        6.27       40.49 <   0.0000E+00
   5 -30   4       22.13        9.82       56.50 <   0.0000E+00
  -3 -29   4       26.13       44.12       19.18 <   0.0000E+00
  -2 -29   4      119.59      108.68       20.32 o   0.1875E-02
  -1 -29   4      273.07      228.89       23.52 o   0.8176E-03
   0 -29   4       15.54       52.49       26.84 <   0.0000E+00
   1 -29   4      107.82      139.91       29.19 o   0.1431E-02
   2 -29   4       -0.94       32.88       28.25 <   0.0000E+00
   3 -29   4       52.26        7.31       33.43 <   0.0000E+00
  -3 -28   4      244.59      268.01       23.65 o   0.7939E-03
  -2 -28   4      140.54      133.90       19.67 o   0.1574E-02
  -1 -28   4      135.12      111.91       19.34 o   0.1760E-02
   0 -28   4      109.70      114.78       29.66 o   0.1745E-02
   1 -28   4       30.60       35.27       25.42 <   0.0000E+00
   2 -28   4       52.26        7.19       27.78 <   0.0000E+00
   4 -28   4      224.58      279.78       48.97 o   0.7193E-03
   5 -28   4       12.71        1.52       54.61 <   0.0000E+00
  -5 -27   4       97.93       80.93       48.97 o   0.1718E-02
  -4 -27   4       70.62       72.29       35.78 <   0.0000E+00
  -3 -27   4      217.28      195.65       21.84 o   0.9918E-03
  -2 -27   4      496.24      526.61       27.48 o   0.8134E-03
  -1 -27   4      282.96      245.06       23.03 o   0.7971E-03
   0 -27   4       92.28       63.19       29.19 o   0.1030E-02
   1 -27   4      331.46      300.53       38.14 o   0.7474E-03
   2 -27   4       87.10       36.07       28.72 o   0.3514E-03
   3 -27   4       64.97       67.04       31.07 o   0.1306E-02
   4 -27   4       18.36       41.84       36.72 <   0.0000E+00
  -5 -26   4       55.09       47.59       41.90 <   0.0000E+00
  -4 -26   4      300.85      313.68       42.84 o   0.7675E-03
  -3 -26   4      204.57      197.18       21.04 o   0.1017E-02
  -2 -26   4      102.32      120.48       14.26 o   0.1684E-02
  -1 -26   4        8.00        7.93       13.69 <   0.0000E+00
   0 -26   4      145.48      153.01       27.31 o   0.1312E-02
   1 -26   4      105.46      105.04       25.42 o   0.1971E-02
   2 -26   4      214.22      195.40       32.49 o   0.9856E-03
   4 -26   4      406.79      298.29       50.38 o   0.6175E-03
   5 -26   4       83.33       28.72       50.85 <   0.0000E+00
  -5 -25   4      -80.98        0.42       40.96 <   0.0000E+00
  -3 -25   4       45.90       57.65       16.17 <   0.0000E+00
  -2 -25   4      568.59      568.08       21.15 o   0.8757E-03
  -1 -25   4       42.53       38.79       10.56 o   0.3778E-03
   0 -25   4       42.37       36.50       18.83 <   0.0000E+00
   1 -25   4      135.60      176.22       23.07 o   0.1012E-02
   2 -25   4       -3.30        9.72       21.66 <   0.0000E+00
   3 -25   4      277.31      245.94       39.55 o   0.8083E-03
   4 -25   4      115.35       63.31       39.08 o   0.8295E-03
  -6 -24   4      117.70      122.60       56.97 o   0.1681E-02
  -5 -24   4      315.45      404.84       53.20 o   0.6473E-03
  -4 -24   4       47.08       62.15       20.20 <   0.0000E+00
  -3 -24   4      244.83      246.65       21.00 o   0.8659E-03
  -2 -24   4     1333.67     1344.59       30.22 o   0.5169E-03
  -1 -24   4       22.91       10.87       10.09 <   0.0000E+00
   0 -24   4      413.85      444.81       31.07 o   0.7647E-03
   1 -24   4       87.57      101.58       25.89 o   0.1925E-02
   2 -24   4      130.89      129.17       29.19 o   0.1616E-02
   3 -24   4      122.88       99.08       32.02 o   0.1855E-02
   4 -24   4      371.95      384.24       49.91 o   0.7745E-03
   5 -24   4       63.09        1.60       42.84 <   0.0000E+00
  -4 -23   4        9.42        5.66       19.87 <   0.0000E+00
  -3 -23   4      419.66      443.00       21.39 o   0.7783E-03
  -2 -23   4      613.71      623.81       19.00 o   0.9051E-03
  -1 -23   4      115.98      105.86       10.87 o   0.1897E-02
   0 -23   4       40.96       51.72       17.42 <   0.0000E+00
   1 -23   4      192.09      213.68       25.42 o   0.9188E-03
   2 -23   4       43.32       57.03       22.13 <   0.0000E+00
   3 -23   4      101.70       72.39       29.19 o   0.1427E-02
   4 -23   4       53.20       29.01       33.90 <   0.0000E+00
  -5 -22   4      111.58       96.22       40.49 o   0.1922E-02
  -4 -22   4       52.26       41.84       31.07 <   0.0000E+00
  -3 -22   4      240.27      209.54       17.75 o   0.9014E-03
  -2 -22   4      102.17       93.21       10.89 o   0.1951E-02
  -1 -22   4      732.47      736.40       18.30 o   0.9479E-03
   0 -22   4       55.56       73.57       18.83 o   0.1507E-02
   1 -22   4      490.12      501.55       35.31 o   0.8241E-03
   2 -22   4      115.82       97.65       24.01 o   0.1885E-02
   3 -22   4      135.12      124.95       32.02 o   0.1664E-02
   4 -22   4        9.42       75.19       29.19 <   0.0000E+00
  -6 -21   4        6.59        1.91       45.67 <   0.0000E+00
  -5 -21   4      209.98      214.63       42.37 o   0.9500E-03
  -4 -21   4      -12.71       11.78       19.83 <   0.0000E+00
  -3 -21   4       21.97       28.13       12.36 <   0.0000E+00
  -2 -21   4      453.16      484.40       16.43 o   0.7803E-03
  -1 -21   4       58.73       65.83        8.75 o   0.1231E-02
   0 -21   4       37.67       37.27       15.07 <   0.0000E+00
   1 -21   4      410.55      399.61       30.60 o   0.7869E-03
   2 -21   4      461.87      416.73       36.72 o   0.7265E-03
   3 -21   4      246.71      239.55       33.90 o   0.8693E-03
   5 -21   4      186.44      138.09       44.73 o   0.1300E-02
   6 -21   4       95.58       10.06       55.56 <   0.0000E+00
  -6 -20   4       16.48       16.63       48.97 <   0.0000E+00
  -4 -20   4      116.53      139.90       24.15 o   0.1432E-02
  -3 -20   4      866.15      900.48       26.95 o   0.8562E-03
  -2 -20   4      493.06      504.31       16.31 o   0.8346E-03
  -1 -20   4      362.18      383.51       13.10 o   0.7613E-03
   0 -20   4      126.18      132.20       20.25 o   0.1542E-02
   1 -20   4      325.81      289.21       28.25 o   0.7435E-03
   2 -20   4      259.42      230.03       30.60 o   0.8461E-03
   3 -20   4       44.73       50.33       22.60 <   0.0000E+00
   5 -20   4       17.42       16.84       32.02 <   0.0000E+00
  -6 -19   4        6.12        9.03       44.73 <   0.0000E+00
  -4 -19   4       -7.06        3.73       18.69 <   0.0000E+00
  -3 -19   4     1666.46     1783.53       44.12 o   0.2024E-03
  -2 -19   4     1021.79     1070.15       21.62 o   0.7137E-03
  -1 -19   4       17.66       15.30        6.87 o   0.3786E-03
   0 -19   4       73.29       83.84        8.50 o   0.1859E-02
   1 -19   4      323.92      315.99       27.78 o   0.7855E-03
   2 -19   4     3809.85     3761.77      111.11 o   0.1921E-04
   3 -19   4       79.80       90.72       14.20 o   0.1931E-02
   4 -19   4        0.47       31.45       25.89 <   0.0000E+00
   5 -19   4       28.25       18.40       33.90 <   0.0000E+00
   6 -19   4        4.24       41.36       49.44 <   0.0000E+00
  -6 -18   4       18.83       74.94       43.32 <   0.0000E+00
  -5 -18   4       58.85       54.28       33.90 <   0.0000E+00
  -4 -18   4      156.15      181.63       16.63 o   0.1071E-02
  -3 -18   4       53.05       68.16       11.28 o   0.1367E-02
  -2 -18   4      124.77      130.05       11.26 o   0.1585E-02
  -1 -18   4      350.60      347.39       14.31 o   0.7849E-03
   0 -18   4      537.52      562.68       15.25 o   0.8384E-03
   1 -18   4      131.36      123.11       19.77 o   0.1666E-02
   2 -18   4       93.69       87.11       21.19 o   0.1938E-02
   3 -18   4        3.06        4.58       12.65 <   0.0000E+00
   4 -18   4      -52.26        1.69       24.48 <   0.0000E+00
   5 -18   4      248.12      201.67       40.96 o   0.8950E-03
  -5 -17   4      206.92      167.87       29.06 o   0.1081E-02
  -4 -17   4       25.74       22.48       13.58 <   0.0000E+00
  -3 -17   4     3177.31     3270.78       71.04 o   0.2981E-04
  -2 -17   4      239.02      241.30       13.77 o   0.8819E-03
  -1 -17   4      197.43      202.78       11.41 o   0.1012E-02
   0 -17   4      114.25      114.28        9.18 o   0.1864E-02
   1 -17   4       59.79       64.00       15.54 o   0.9794E-03
   2 -17   4      164.08      181.18       13.33 o   0.1087E-02
   3 -17   4      231.88      295.21       18.81 o   0.7117E-03
   4 -17   4        6.59        5.26       24.48 <   0.0000E+00
   5 -17   4      289.55      333.64       40.96 o   0.7088E-03
   6 -17   4       69.21       60.49       50.85 <   0.0000E+00
  -7 -16   4       59.32       41.71       53.20 <   0.0000E+00
  -6 -16   4       98.87       41.40       42.37 o   0.3473E-03
  -5 -16   4       60.26       79.25       23.24 o   0.1661E-02
  -4 -16   4      362.06      424.47       21.20 o   0.7021E-03
  -3 -16   4      923.74      927.81       32.05 o   0.8941E-03
  -2 -16   4      127.59      125.30        9.07 o   0.1688E-02
  -1 -16   4      141.72      133.57        8.61 o   0.1551E-02
   0 -16   4      374.46      435.45       12.80 o   0.7062E-03
   1 -16   4      274.96      286.01       10.90 o   0.8067E-03
   2 -16   4      155.84      174.64       13.45 o   0.1156E-02
   3 -16   4      290.02      335.21       30.60 o   0.7139E-03
   4 -16   4      -16.95        7.66       24.01 <   0.0000E+00
   5 -16   4       96.52       27.05       36.72 o   0.3417E-03
  -7 -15   4      -13.18        0.59       52.26 <   0.0000E+00
  -6 -15   4      -19.30        0.34       38.61 <   0.0000E+00
  -5 -15   4       42.84       40.33       21.64 <   0.0000E+00
  -4 -15   4      118.80      142.37       14.95 o   0.1374E-02
  -3 -15   4      121.00      128.25       15.19 o   0.1667E-02
  -2 -15   4       67.09       76.49        7.64 o   0.1688E-02
  -1 -15   4      496.59      481.01       12.84 o   0.8042E-03
   0 -15   4     1067.81     1050.35       24.39 o   0.7645E-03
   1 -15   4      456.22      443.32       10.83 o   0.7980E-03
   2 -15   4      334.28      371.68       17.17 o   0.7245E-03
   3 -15   4      459.05      540.87       23.66 o   0.7149E-03
   4 -15   4        7.06       20.17       24.95 <   0.0000E+00
   5 -15   4      183.62      133.80       39.08 o   0.1327E-02
  -7 -14   4       12.24       15.17       56.50 <   0.0000E+00
  -6 -14   4       85.92       79.64       29.13 o   0.1766E-02
  -5 -14   4       64.03       63.09       22.66 o   0.9732E-03
  -4 -14   4       68.43       67.09       12.61 o   0.1364E-02
  -3 -14   4      136.85      131.65       12.09 o   0.1586E-02
  -2 -14   4     1222.24     1245.28       21.92 o   0.5974E-03
  -1 -14   4      528.63      502.55       12.02 o   0.7922E-03
   0 -14   4     1035.80     1018.94       24.06 o   0.7930E-03
   1 -14   4      172.32      162.79        9.23 o   0.1227E-02
   2 -14   4      691.40      691.65       22.32 o   0.9436E-03
   3 -14   4      312.86      329.07       20.81 o   0.7543E-03
   4 -14   4      230.23      217.45       33.43 o   0.9165E-03
   5 -14   4       -1.41       19.36       28.72 <   0.0000E+00
   6 -14   4      102.17       85.78       46.14 o   0.1870E-02
  -7 -13   4      -21.66        6.57       48.02 <   0.0000E+00
  -6 -13   4      101.23       81.14       40.96 o   0.1756E-02
  -5 -13   4       33.43       37.50       21.98 <   0.0000E+00
  -4 -13   4      671.23      684.18       24.49 o   0.9206E-03
  -3 -13   4      277.47      300.37       15.60 o   0.7697E-03
  -2 -13   4      270.16      303.76       10.22 o   0.7487E-03
  -1 -13   4       55.79       53.02        6.51 o   0.6659E-03
   0 -13   4     1385.50     1363.75       23.01 o   0.4793E-03
   1 -13   4       64.50       69.43        5.37 o   0.1324E-02
   2 -13   4      255.42      263.70       15.07 o   0.8153E-03
   3 -13   4      588.99      578.85       25.81 o   0.8708E-03
   4 -13   4       91.34       62.12       24.95 o   0.1028E-02
  -7 -12   4       38.14       14.45       47.08 <   0.0000E+00
  -6 -12   4       94.63       42.94       39.08 o   0.3521E-03
  -5 -12   4       34.84       69.74       20.02 <   0.0000E+00
  -4 -12   4      996.01     1061.17       33.72 o   0.7049E-03
  -3 -12   4      959.06      963.28       24.00 o   0.8755E-03
  -2 -12   4      815.81      875.28       17.13 o   0.8004E-03
  -1 -12   4      691.40      686.41       14.55 o   0.9088E-03
   0 -12   4     1839.17     1687.17       31.71 o   0.2250E-03
   1 -12   4      379.24      405.99       10.87 o   0.7498E-03
   2 -12   4      129.24      111.11       12.81 o   0.1778E-02
   3 -12   4      774.26      788.08       27.84 o   0.9164E-03
   4 -12   4      -32.49        9.88       22.60 <   0.0000E+00
   5 -12   4      206.69      194.77       38.14 o   0.1000E-02
   6 -12   4       69.21       87.33       44.26 <   0.0000E+00
  -7 -11   4        3.30       29.28       48.02 <   0.0000E+00
  -6 -11   4       49.44       30.15       34.84 <   0.0000E+00
  -5 -11   4        2.35        5.50       18.66 <   0.0000E+00
  -4 -11   4       61.91       37.60       16.19 o   0.3661E-03
  -3 -11   4      395.02      410.17       16.14 o   0.7814E-03
  -2 -11   4      219.31      209.72        9.07 o   0.9580E-03
  -1 -11   4      576.75      603.43       11.52 o   0.8569E-03
   0 -11   4      999.86      946.79       20.28 o   0.7656E-03
   1 -11   4      322.75      348.04        9.94 o   0.7389E-03
   2 -11   4      425.62      435.70       15.71 o   0.7852E-03
   3 -11   4      558.86      612.45       25.30 o   0.8086E-03
   4 -11   4       33.90       31.02       23.54 <   0.0000E+00
   5 -11   4       18.36        9.68       26.84 <   0.0000E+00
   6 -11   4      -37.67        1.62       36.25 <   0.0000E+00
  -7 -10   4       92.75       33.81       50.38 <   0.0000E+00
  -6 -10   4       57.44       40.32       35.31 <   0.0000E+00
  -5 -10   4      162.12      158.78       18.14 o   0.1280E-02
  -4 -10   4      782.03      813.44       31.74 o   0.8871E-03
  -3 -10   4       42.84       55.87        9.06 o   0.6950E-03
  -2 -10   4     1127.53     1194.50       16.17 o   0.5726E-03
  -1 -10   4     1143.93     1111.66       21.99 o   0.6846E-03
   0 -10   4      790.38      766.40       15.07 o   0.8861E-03
   1 -10   4       48.61       51.71        5.78 o   0.6276E-03
   2 -10   4     1017.59     1025.26       23.09 o   0.8053E-03
   3 -10   4      485.88      491.35       22.65 o   0.8318E-03
   4 -10   4       71.56       69.57       25.89 o   0.1437E-02
   6 -10   4      207.16      158.31       49.44 o   0.1119E-02
  -7  -9   4       24.48       12.10       44.26 <   0.0000E+00
  -6  -9   4      -10.83       31.44       31.07 <   0.0000E+00
  -5  -9   4       41.67       20.17       15.96 <   0.0000E+00
  -4  -9   4      429.86      473.92       25.83 o   0.7480E-03
  -3  -9   4       41.20       52.29        8.87 o   0.5531E-03
  -2  -9   4       80.27       77.69        5.77 o   0.1767E-02
  -1  -9   4     1817.51     1720.04       30.70 o   0.2301E-03
   0  -9   4       90.04       79.89        6.23 o   0.1775E-02
   1  -9   4     1050.16     1021.19       18.10 o   0.7807E-03
   2  -9   4       49.67       48.55        6.59 o   0.4856E-03
   3  -9   4       28.01       40.93       12.69 <   0.0000E+00
   4  -9   4      342.28      323.77       34.84 o   0.7587E-03
  -7  -8   4       64.50       75.81       42.84 <   0.0000E+00
  -6  -8   4       56.97       20.45       24.99 o   0.3591E-03
  -5  -8   4       73.45       81.03       14.78 o   0.1759E-02
  -4  -8   4      233.05      257.88       20.82 o   0.8138E-03
  -3  -8   4       24.72       32.75        7.52 o   0.3757E-03
  -2  -8   4       71.49       59.47        5.40 o   0.8975E-03
  -1  -8   4     2354.40     2288.72       37.41 o   0.9689E-04
   0  -8   4     1147.15     1063.81       18.61 o   0.6442E-03
   1  -8   4      233.53      242.19       10.51 o   0.8970E-03
   2  -8   4      194.33      179.71        9.09 o   0.1081E-02
   3  -8   4      223.64      244.85       18.15 o   0.8282E-03
   4  -8   4      315.92      252.00       35.31 o   0.7358E-03
  -7  -7   4      -76.74        7.37       41.43 <   0.0000E+00
  -6  -7   4        9.89       12.64       33.90 <   0.0000E+00
  -5  -7   4       29.66       24.47       13.75 <   0.0000E+00
  -4  -7   4      240.82      234.66       20.86 o   0.8854E-03
  -3  -7   4      410.20      411.91       13.64 o   0.7935E-03
  -2  -7   4      180.51      169.37        7.85 o   0.1152E-02
  -1  -7   4      848.88      818.16       17.28 o   0.8696E-03
   0  -7   4     5192.29     4806.24       64.64 o   0.8515E-05
   1  -7   4     1015.24     1007.39       20.51 o   0.8188E-03
   2  -7   4      209.63      205.93        9.54 o   0.9838E-03
   3  -7   4      219.87      239.11       24.01 o   0.8425E-03
   4  -7   4      153.96      146.93       27.78 o   0.1401E-02
  -7  -6   4      164.79       22.12       48.49 o   0.3016E-03
  -6  -6   4      127.12      134.65       26.98 o   0.1551E-02
  -5  -6   4      366.30      333.46       28.00 o   0.7364E-03
  -4  -6   4       86.40       77.42       16.04 o   0.1604E-02
  -3  -6   4      163.84      160.54       10.31 o   0.1272E-02
  -2  -6   4      109.61      101.75        6.14 o   0.1946E-02
  -1  -6   4      766.02      761.94       14.39 o   0.9420E-03
   0  -6   4     1284.98     1244.80       19.97 o   0.5612E-03
   1  -6   4       43.16       32.91        6.38 o   0.3755E-03
   2  -6   4       93.10       59.51        7.57 o   0.8520E-03
   3  -6   4      238.70      229.63       25.42 o   0.8906E-03
   4  -6   4      256.12      170.50       30.60 o   0.9319E-03
  -7  -5   4       72.51        2.89       43.32 <   0.0000E+00
  -6  -5   4       63.09       56.14       24.21 o   0.7630E-03
  -5  -5   4      389.99      373.40       21.75 o   0.7619E-03
  -4  -5   4      263.19      252.71       20.59 o   0.8369E-03
  -3  -5   4      704.81      722.45       16.71 o   0.9319E-03
  -2  -5   4      869.51      864.45       14.48 o   0.9250E-03
  -1  -5   4     1308.99     1297.94       20.52 o   0.5463E-03
   0  -5   4       62.15       65.06        4.45 o   0.1259E-02
   1  -5   4      285.16      324.22       10.83 o   0.7216E-03
   2  -5   4     1264.97     1223.74       20.90 o   0.5785E-03
   3  -5   4      282.02      301.48       25.89 o   0.7732E-03
   4  -5   4       32.96       22.83       20.25 <   0.0000E+00
   5  -5   4       85.69       77.14       27.31 o   0.1705E-02
   6  -5   4       35.31       21.46       40.96 <   0.0000E+00
  -7  -4   4       60.74        1.38       46.14 <   0.0000E+00
  -6  -4   4      196.64      216.36       21.85 o   0.8972E-03
  -5  -4   4      340.56      345.66       20.17 o   0.7748E-03
  -4  -4   4      129.47      132.91       12.52 o   0.1568E-02
  -3  -4   4      236.82      213.03       11.32 o   0.9084E-03
  -2  -4   4      853.50      833.39       14.44 o   0.8987E-03
  -1  -4   4      730.83      711.17       13.66 o   0.8982E-03
   0  -4   4      864.61      869.70       12.90 o   0.9234E-03
   1  -4   4     1663.40     1553.38       24.79 o   0.2987E-03
   2  -4   4      710.84      689.67       13.33 o   0.8893E-03
   3  -4   4       57.28       58.46        6.60 o   0.1052E-02
   4  -4   4      368.65      411.23       33.90 o   0.7293E-03
   5  -4   4      206.69      162.95       32.96 o   0.1118E-02
  -7  -3   4       48.49       60.59       32.94 <   0.0000E+00
  -6  -3   4       75.33       67.94       24.93 o   0.1280E-02
  -5  -3   4      255.81      273.93       18.38 o   0.7944E-03
  -4  -3   4        3.77       24.03       12.66 <   0.0000E+00
  -3  -3   4      689.16      679.22       16.26 o   0.9144E-03
  -2  -3   4      258.71      270.83        6.84 o   0.8176E-03
  -1  -3   4      728.73      741.98       11.75 o   0.9330E-03
   0  -3   4     1817.92     1851.84       22.49 o   0.2085E-03
   1  -3   4     1809.47     1679.99       26.26 o   0.2359E-03
   2  -3   4      745.21      763.12       13.39 o   0.9366E-03
   3  -3   4      586.17      590.86       19.99 o   0.8991E-03
   4  -3   4       33.90        9.21       20.25 <   0.0000E+00
   5  -3   4       69.21       40.74       26.84 o   0.3638E-03
   6  -3   4      106.40       38.81       40.49 o   0.3414E-03
  -7  -2   4      -19.77        0.70       31.05 <   0.0000E+00
  -6  -2   4       74.23       48.16       18.56 o   0.4142E-03
  -5  -2   4      269.78      273.38       18.53 o   0.8123E-03
  -4  -2   4       42.14       43.26       13.15 <   0.0000E+00
  -3  -2   4      748.36      744.81       16.85 o   0.9446E-03
  -2  -2   4      338.61      309.81        7.83 o   0.7475E-03
  -1  -2   4     1327.52     1334.96       17.86 o   0.5127E-03
   0  -2   4     2077.48     2080.84       28.30 o   0.1430E-03
   1  -2   4     3710.28     3421.29       47.97 o   0.2361E-04
   2  -2   4      400.38      400.01       10.11 o   0.7941E-03
   3  -2   4       -4.55        4.79        6.23 <   0.0000E+00
   4  -2   4       47.79       53.93       12.21 o   0.4591E-03
   5  -2   4       80.51       64.70       25.89 o   0.1041E-02
  -7  -1   4       73.45       14.94       42.84 <   0.0000E+00
  -6  -1   4       99.11       77.39       25.69 o   0.1570E-02
  -5  -1   4       86.87       85.09       19.05 o   0.1934E-02
  -4  -1   4      167.14      167.68       17.66 o   0.1231E-02
  -3  -1   4      147.25      146.52        9.14 o   0.1439E-02
  -2  -1   4     1154.92     1126.19       15.86 o   0.6848E-03
  -1  -1   4      559.52      568.39        9.92 o   0.8735E-03
   0  -1   4      146.54      147.74        6.24 o   0.1442E-02
   1  -1   4      814.63      795.80       15.01 o   0.9038E-03
   2  -1   4      622.04      627.01       12.23 o   0.9004E-03
   3  -1   4      246.71      255.34       12.35 o   0.8512E-03
   4  -1   4       41.75       35.21       10.16 o   0.3752E-03
   5  -1   4       26.84       38.36       27.78 <   0.0000E+00
   6  -1   4       55.56       31.46       40.02 <   0.0000E+00
  -7   0   4       72.98       48.00       45.20 <   0.0000E+00
  -6   0   4       53.91       14.07       23.33 o   0.3570E-03
  -5   0   4      212.81      191.86       22.33 o   0.9941E-03
  -4   0   4       22.83       28.39       12.36 <   0.0000E+00
  -3   0   4     1329.71     1367.67       24.16 o   0.4692E-03
  -2   0   4     1566.69     1503.54       20.01 o   0.3508E-03
  -1   0   4      165.81      157.41        5.03 o   0.1234E-02
   0   0   4      362.29      349.08        8.48 o   0.7473E-03
   1   0   4     1201.17     1158.85       19.25 o   0.6391E-03
   2   0   4      121.85      108.26        6.87 o   0.1848E-02
   3   0   4        2.59        2.34        9.04 <   0.0000E+00
   4   0   4       16.48        1.79       10.40 <   0.0000E+00
   5   0   4        9.18        2.67       18.66 <   0.0000E+00
  -7   1   4       24.01       14.82       40.49 <   0.0000E+00
  -6   1   4      103.11       77.40       23.60 o   0.1550E-02
  -5   1   4      116.13       85.07       15.35 o   0.1742E-02
  -4   1   4      165.73      167.78       13.63 o   0.1235E-02
  -3   1   4      137.01      146.17        8.49 o   0.1429E-02
  -2   1   4     1143.71     1126.57       16.05 o   0.7020E-03
  -1   1   4      559.43      568.51        8.98 o   0.8731E-03
   0   1   4      156.31      147.71        6.23 o   0.1400E-02
   1   1   4      820.99      795.66       15.13 o   0.8891E-03
   2   1   4      609.52      628.48       11.97 o   0.9067E-03
   3   1   4      256.83      255.02       16.70 o   0.8492E-03
   4   1   4       61.36       35.31       12.07 o   0.3640E-03
   5   1   4       59.32       38.39       24.95 o   0.3682E-03
  -7   2   4       57.91        0.68       45.20 <   0.0000E+00
  -6   2   4       63.80       48.13       24.48 o   0.4205E-03
  -5   2   4      254.95      273.36       23.90 o   0.7852E-03
  -4   2   4       52.10       43.45       10.29 o   0.3755E-03
  -3   2   4      743.89      744.41       13.65 o   0.9540E-03
  -2   2   4      322.79      309.01        8.02 o   0.7738E-03
  -1   2   4     1318.19     1334.30       17.74 o   0.5052E-03
   0   2   4     2095.49     2082.19       28.53 o   0.1405E-03
   1   2   4     3667.20     3419.14       47.56 o   0.2407E-04
   2   2   4      409.52      399.35        9.75 o   0.7767E-03
   3   2   4        6.12        4.73        9.50 <   0.0000E+00
   4   2   4       77.37       53.80       11.97 o   0.4349E-03
   5   2   4       92.12       64.56       15.88 o   0.1002E-02
  -7   3   4      -11.77       60.57       40.49 <   0.0000E+00
  -6   3   4       81.92       67.86       24.05 o   0.1252E-02
  -5   3   4      323.22      274.04       25.81 o   0.7367E-03
  -4   3   4       23.26       24.06        7.33 o   0.3800E-03
  -3   3   4      695.49      680.08       13.19 o   0.9025E-03
  -2   3   4      272.98      270.27        7.56 o   0.8239E-03
  -1   3   4      734.19      741.65       11.84 o   0.9463E-03
   0   3   4     1871.85     1851.92       26.18 o   0.2040E-03
   1   3   4     1833.36     1681.89       26.61 o   0.2275E-03
   2   3   4      744.48      762.28       14.87 o   0.9369E-03
   3   3   4      571.81      590.42       21.64 o   0.8694E-03
   4   3   4       16.16        9.14       12.04 <   0.0000E+00
   5   3   4       63.09       40.90       19.82 o   0.3674E-03
  -7   4   4      -15.07        1.39       42.84 <   0.0000E+00
  -6   4   4      239.65      216.44       28.68 o   0.8957E-03
  -5   4   4      361.82      346.06       28.33 o   0.7654E-03
  -4   4   4      122.41      133.00        9.55 o   0.1532E-02
  -3   4   4      202.17      213.07        8.44 o   0.9451E-03
  -2   4   4      887.21      832.44       13.85 o   0.8230E-03
  -1   4   4      742.01      711.42       12.19 o   0.8739E-03
   0   4   4      894.55      868.82       15.13 o   0.8800E-03
   1   4   4     1668.93     1552.91       24.84 o   0.2961E-03
   2   4   4      710.58      689.08       14.66 o   0.8885E-03
   3   4   4       61.21       58.84       12.03 o   0.1082E-02
   4   4   4      350.05      411.04       26.51 o   0.6983E-03
   5   4   4      145.64      162.68       16.40 o   0.1231E-02
  -7   5   4      -14.12        2.89       41.43 <   0.0000E+00
  -5   5   4      357.51      373.37       21.62 o   0.7625E-03
  -4   5   4      245.48      253.07       11.36 o   0.8456E-03
  -3   5   4      750.29      723.02       13.98 o   0.8777E-03
  -2   5   4      901.24      865.51       13.86 o   0.8571E-03
  -1   5   4     1355.69     1298.40       14.80 o   0.4989E-03
   0   5   4       74.51       64.50        5.66 o   0.1219E-02
   1   5   4      279.43      323.89        9.20 o   0.7127E-03
   2   5   4     1224.13     1224.83       30.63 o   0.6291E-03
   3   5   4      300.85      301.85       27.78 o   0.8008E-03
   4   5   4       20.40       22.88       12.34 <   0.0000E+00
   5   5   4       84.51       77.14       18.31 o   0.1712E-02
  -7   6   4       31.07       21.95       40.96 <   0.0000E+00
  -6   6   4      137.48      135.06       24.98 o   0.1562E-02
  -5   6   4      348.72      333.99       21.59 o   0.7671E-03
  -4   6   4       83.81       77.50        9.07 o   0.1620E-02
  -3   6   4      171.28      160.33        8.06 o   0.1247E-02
  -2   6   4      113.18      101.66        5.78 o   0.1921E-02
  -1   6   4      774.26      762.12       10.56 o   0.9234E-03
   0   6   4     1290.86     1244.11       20.24 o   0.5543E-03
   1   6   4       52.26       32.55        5.63 o   0.3700E-03
   2   6   4      146.42       59.48       18.83 o   0.7413E-03
   3   6   4      242.47      229.34       27.31 o   0.8827E-03
   4   6   4      163.06      170.29       16.00 o   0.1171E-02
   5   6   4       89.46       82.24       27.31 o   0.1780E-02
  -7   7   4      -45.20        7.41       40.96 <   0.0000E+00
  -6   7   4       51.55       12.64       23.81 o   0.3581E-03
  -5   7   4       20.72       24.40       13.64 <   0.0000E+00
  -4   7   4      220.81      234.20       12.19 o   0.8949E-03
  -3   7   4      432.68      412.73       11.27 o   0.7559E-03
  -2   7   4      177.50      169.12        6.73 o   0.1163E-02
  -1   7   4      889.19      816.56       12.64 o   0.7795E-03
   0   7   4     5228.08     4809.64       65.61 o   0.8429E-05
   1   7   4     1045.69     1007.92       20.48 o   0.7622E-03
   2   7   4      218.93      205.82       12.35 o   0.9612E-03
   3   7   4      237.29      239.08       17.67 o   0.8780E-03
   4   7   4      183.85      146.92       19.53 o   0.1277E-02
  -7   8   4       61.68       75.78       46.14 <   0.0000E+00
  -6   8   4       69.68       20.46       31.07 o   0.3520E-03
  -5   8   4       65.76       80.92       14.79 o   0.1712E-02
  -4   8   4      241.29      256.81       13.19 o   0.8336E-03
  -3   8   4       25.19       32.77        6.79 o   0.3759E-03
  -2   8   4       66.86       59.58        5.99 o   0.9131E-03
  -1   8   4     2422.51     2290.56       37.88 o   0.9149E-04
   0   8   4     1138.20     1064.19       17.99 o   0.6589E-03
   1   8   4      231.41      242.02       11.82 o   0.8933E-03
   2   8   4      211.40      179.75       10.69 o   0.1032E-02
   3   8   4      238.70      244.36       18.14 o   0.8602E-03
   4   8   4      204.33      252.24       20.16 o   0.7792E-03
   5   8   4        5.18       11.30       27.78 <   0.0000E+00
  -7   9   4       17.42       12.05       45.67 <   0.0000E+00
  -6   9   4       85.22       31.48       35.31 o   0.3500E-03
  -5   9   4       31.07       20.16       14.07 <   0.0000E+00
  -4   9   4      469.05      473.58       16.36 o   0.8205E-03
  -3   9   4       41.55       52.39        7.02 o   0.5574E-03
  -2   9   4       78.47       77.78        5.55 o   0.1777E-02
  -1   9   4     1835.36     1721.90       25.57 o   0.2244E-03
   0   9   4       81.92       79.88        5.75 o   0.1824E-02
   1   9   4     1054.87     1020.48       25.47 o   0.7714E-03
   2   9   4       51.79       48.34        6.83 o   0.4767E-03
   3   9   4       79.33       41.09       13.65 o   0.3574E-03
   4   9   4      335.93      323.51       25.31 o   0.7692E-03
   5   9   4       65.44       56.45       30.13 o   0.7067E-03
  -7  10   4       42.84       33.79       45.67 <   0.0000E+00
  -6  10   4       39.78       40.30       24.47 <   0.0000E+00
  -5  10   4      203.63      159.07       22.47 o   0.1132E-02
  -4  10   4      766.73      814.19       19.99 o   0.8513E-03
  -3  10   4       49.15       55.84        6.59 o   0.7031E-03
  -2  10   4     1174.97     1195.82       17.54 o   0.6299E-03
  -1  10   4     1176.20     1110.32       17.32 o   0.6342E-03
   0  10   4      759.19      766.44       14.22 o   0.9577E-03
   1  10   4       55.71       51.84        7.37 o   0.6377E-03
   2  10   4     1010.53     1025.79       21.67 o   0.7911E-03
   3  10   4      533.20      492.45       24.16 o   0.7723E-03
   4  10   4       87.57       69.89       17.72 o   0.1384E-02
   5  10   4       63.56       54.24       32.96 <   0.0000E+00
   6  10   4      128.06      158.66       43.32 o   0.1167E-02
  -7  11   4       42.37       29.28       44.73 <   0.0000E+00
  -6  11   4       45.20       30.19       24.34 <   0.0000E+00
  -5  11   4       16.48        5.48       17.85 <   0.0000E+00
  -4  11   4       46.38       37.81       10.08 o   0.3752E-03
  -3  11   4      392.00      410.21       11.79 o   0.7761E-03
  -2  11   4      217.24      209.78        8.16 o   0.9629E-03
  -1  11   4      599.92      602.96       11.83 o   0.9070E-03
   0  11   4      991.35      947.50       15.93 o   0.7833E-03
   1  11   4      325.81      347.67       10.84 o   0.7447E-03
   2  11   4      425.62      435.52       14.29 o   0.7854E-03
   3  11   4      587.11      612.40       26.30 o   0.8676E-03
   4  11   4       27.31       31.23       16.33 <   0.0000E+00
   5  11   4       41.43        9.75       28.72 <   0.0000E+00
  -7  12   4      -18.83       14.49       45.67 <   0.0000E+00
  -6  12   4       73.45       42.90       25.53 o   0.3640E-03
  -5  12   4       62.15       69.40       15.81 o   0.1230E-02
  -4  12   4      994.01     1062.89       23.35 o   0.6972E-03
  -3  12   4      930.81      963.16       17.42 o   0.8191E-03
  -2  12   4      848.60      874.53       14.83 o   0.8718E-03
  -1  12   4      728.35      686.80       12.14 o   0.8289E-03
   0  12   4     1854.08     1687.59       25.07 o   0.2201E-03
   1  12   4      363.75      406.71       10.32 o   0.7224E-03
   2  12   4      120.76      111.14       13.33 o   0.1831E-02
   3  12   4      823.22      788.24       30.48 o   0.8885E-03
   4  12   4       31.07        9.73       16.48 <   0.0000E+00
   5  12   4      200.57      194.52       38.14 o   0.1016E-02
  -7  13   4        6.59        6.57       46.14 <   0.0000E+00
  -6  13   4       19.30       81.21       32.96 <   0.0000E+00
  -5  13   4       40.18       37.61       15.88 <   0.0000E+00
  -4  13   4      633.37      684.85       19.40 o   0.8357E-03
  -3  13   4      275.66      300.78       12.67 o   0.7656E-03
  -2  13   4      283.81      303.58        9.43 o   0.7728E-03
  -1  13   4       52.97       53.05        5.21 o   0.6667E-03
   0  13   4     1383.17     1363.59       20.58 o   0.4813E-03
   1  13   4       55.56       69.38        6.89 o   0.1289E-02
   2  13   4      242.47      263.87       12.62 o   0.7907E-03
   3  13   4      587.82      578.32       27.31 o   0.8718E-03
   4  13   4       89.69       62.05       18.65 o   0.1029E-02
   5  13   4        4.71       19.08       33.43 <   0.0000E+00
  -7  14   4      -53.20       15.23       46.61 <   0.0000E+00
  -6  14   4       57.91       79.50       36.72 <   0.0000E+00
  -5  14   4       68.50       62.99       21.32 o   0.9574E-03
  -4  14   4       60.50       67.06       11.12 o   0.1331E-02
  -3  14   4      111.47      131.26        9.48 o   0.1518E-02
  -2  14   4     1205.86     1245.62       18.99 o   0.5775E-03
  -1  14   4      511.86      503.06       10.43 o   0.8253E-03
   0  14   4     1028.97     1019.75       19.54 o   0.8065E-03
   1  14   4      160.55      162.95        9.32 o   0.1254E-02
   2  14   4      689.04      691.65       15.49 o   0.9382E-03
   3  14   4      335.22      329.00       22.04 o   0.7862E-03
   4  14   4      168.55      217.01       21.31 o   0.8369E-03
   5  14   4       10.36       19.52       32.96 <   0.0000E+00
  -7  15   4       -0.94        0.60       47.55 <   0.0000E+00
  -6  15   4        3.30        0.34       34.37 <   0.0000E+00
  -5  15   4       25.89       40.09       16.87 <   0.0000E+00
  -4  15   4      137.36      142.18       12.74 o   0.1458E-02
  -3  15   4      131.67      128.58       12.00 o   0.1660E-02
  -2  15   4       68.55       76.54        6.95 o   0.1698E-02
  -1  15   4      482.96      481.75       11.07 o   0.8317E-03
   0  15   4     1000.49     1050.43       19.54 o   0.7412E-03
   1  15   4      431.27      443.21       15.43 o   0.7921E-03
   2  15   4      344.87      370.98       12.07 o   0.7434E-03
   3  15   4      525.90      541.63       27.31 o   0.8422E-03
   4  15   4       22.36       20.16       17.83 <   0.0000E+00
   5  15   4      159.61      134.14       40.02 o   0.1432E-02
  -7  16   4       -1.41       41.72       48.02 <   0.0000E+00
  -6  16   4       38.14       41.46       37.67 <   0.0000E+00
  -5  16   4       69.21       79.55       21.29 o   0.1719E-02
  -4  16   4      435.19      424.88       22.01 o   0.7835E-03
  -3  16   4      917.31      927.98       24.18 o   0.8800E-03
  -2  16   4      134.54      125.79        8.93 o   0.1646E-02
  -1  16   4      149.60      133.83        8.41 o   0.1510E-02
   0  16   4      420.60      435.08       16.06 o   0.7871E-03
   1  16   4      265.07      286.04       13.91 o   0.7886E-03
   2  16   4      138.42      174.02        9.31 o   0.1107E-02
   3  16   4      350.29      334.09       24.97 o   0.7602E-03
   4  16   4       16.48        7.69       20.20 <   0.0000E+00
   5  16   4       13.18       27.06       36.25 <   0.0000E+00
  -6  17   4      293.32      273.83       44.73 o   0.7926E-03
  -5  17   4      171.38      167.75       23.70 o   0.1195E-02
  -4  17   4       10.67       22.51       12.37 <   0.0000E+00
  -3  17   4     3177.70     3270.75       54.12 o   0.2981E-04
  -2  17   4      238.35      241.29       11.52 o   0.8806E-03
  -1  17   4      194.92      203.19        9.55 o   0.1003E-02
   0  17   4      121.94      114.31       11.45 o   0.1815E-02
   1  17   4       67.01       64.13        9.62 o   0.9752E-03
   2  17   4      177.62      181.73       11.13 o   0.1122E-02
   3  17   4      309.80      295.12       23.52 o   0.7734E-03
   4  17   4        5.65        5.18       26.37 <   0.0000E+00
   5  17   4      385.60      333.55       48.97 o   0.7063E-03
  -6  18   4       94.16       75.19       39.08 o   0.1587E-02
  -5  18   4       44.73       54.06       21.22 <   0.0000E+00
  -4  18   4      184.40      181.51       17.04 o   0.1119E-02
  -3  18   4       69.05       68.53       11.79 o   0.1452E-02
  -2  18   4      142.42      130.20       10.15 o   0.1561E-02
  -1  18   4      376.65      347.40       11.65 o   0.7403E-03
   0  18   4      545.99      562.78       18.52 o   0.8556E-03
   1  18   4      135.60      122.74       11.78 o   0.1646E-02
   2  18   4      100.64       87.23        9.81 o   0.1893E-02
   3  18   4       -1.65        4.52       14.82 <   0.0000E+00
   4  18   4       28.25        1.71       19.64 <   0.0000E+00
   5  18   4      216.58      201.81       46.61 o   0.9712E-03
  -6  19   4       48.49        8.91       39.55 <   0.0000E+00
  -5  19   4      188.80      173.47       21.28 o   0.1123E-02
  -4  19   4       21.81        3.69       13.85 <   0.0000E+00
  -3  19   4     1595.44     1783.92       34.80 o   0.1840E-03
  -2  19   4     1016.85     1068.95       20.82 o   0.7085E-03
  -1  19   4       20.13       15.22        6.78 o   0.3771E-03
   0  19   4       82.71       83.96       11.34 o   0.1923E-02
   1  19   4      302.89      316.51       15.99 o   0.7633E-03
   2  19   4     3751.59     3765.38       53.61 o   0.1918E-04
   3  19   4       77.68       90.63       17.15 o   0.1916E-02
   4  19   4       42.37       31.50       30.60 <   0.0000E+00
   5  19   4       44.73       18.39       44.73 <   0.0000E+00
   6  19   4        4.24       41.34       49.44 <   0.0000E+00
  -6  20   4       49.91       16.59       38.61 <   0.0000E+00
  -5  20   4       19.77       11.38       19.27 <   0.0000E+00
  -4  20   4      148.94      140.26       17.49 o   0.1476E-02
  -3  20   4      907.74      901.21       32.13 o   0.8997E-03
  -2  20   4      506.13      504.81       15.54 o   0.8426E-03
  -1  20   4      340.28      383.22       11.95 o   0.7247E-03
   0  20   4      122.41      132.26       21.66 o   0.1522E-02
   1  20   4      267.90      289.39       16.62 o   0.7786E-03
   2  20   4      256.36      229.88       13.52 o   0.8525E-03
   3  20   4       35.31       49.96       16.33 <   0.0000E+00
   4  20   4       46.14       69.43       30.13 <   0.0000E+00
  -6  21   4       13.65        1.86       38.61 <   0.0000E+00
  -5  21   4      270.88      214.52       25.18 o   0.8304E-03
  -4  21   4       16.48       11.81       16.11 <   0.0000E+00
  -3  21   4       23.31       28.17       14.56 <   0.0000E+00
  -2  21   4      473.52      484.12       15.98 o   0.8187E-03
  -1  21   4       74.70       65.56        9.06 o   0.1215E-02
   0  21   4       28.25       37.03       19.77 <   0.0000E+00
   1  21   4      399.61      400.44       15.31 o   0.7901E-03
   2  21   4      407.73      416.74       15.93 o   0.7869E-03
   3  21   4      165.26      238.93       19.87 o   0.7331E-03
   4  21   4       12.71       14.11       30.13 <   0.0000E+00
  -6  22   4       82.39       35.99       42.84 <   0.0000E+00
  -5  22   4      118.88       96.02       27.83 o   0.1870E-02
  -4  22   4       51.01       42.01       16.08 o   0.3735E-03
  -3  22   4      247.65      209.86       21.47 o   0.8842E-03
  -2  22   4      103.27       93.14       12.90 o   0.1943E-02
  -1  22   4      695.40      736.74       19.09 o   0.8631E-03
   0  22   4       62.62       73.92       21.19 o   0.1554E-02
   1  22   4      463.87      501.34       16.65 o   0.7747E-03
   2  22   4       90.28       97.86       10.71 o   0.1983E-02
   3  22   4      123.12      124.82       19.87 o   0.1728E-02
   4  22   4       46.38       75.43       23.83 <   0.0000E+00
   5  22   4      114.88       37.93       51.32 o   0.3364E-03
  -6  23   4      197.74      174.91       47.08 o   0.1083E-02
  -5  23   4       96.05       71.16       32.02 o   0.1309E-02
  -4  23   4        6.43        5.66       15.94 <   0.0000E+00
  -3  23   4      377.12      443.43       25.19 o   0.7036E-03
  -2  23   4      587.89      623.78       20.47 o   0.8498E-03
  -1  23   4      113.00      105.94       11.05 o   0.1916E-02
   0  23   4       76.74       52.07       21.19 o   0.5836E-03
   1  23   4      205.86      213.35       13.27 o   0.9526E-03
   2  23   4       73.68       56.82       11.02 o   0.6757E-03
   3  23   4       54.85       72.75       20.15 o   0.1488E-02
   4  23   4       25.19       28.92       23.21 <   0.0000E+00
   5  23   4        3.77        3.34       50.38 <   0.0000E+00
  -6  24   4      129.00      122.47       46.61 o   0.1693E-02
  -5  24   4      525.67      405.07       38.61 o   0.6010E-03
  -4  24   4       57.44       62.15       17.25 o   0.1047E-02
  -3  24   4      255.42      246.96       22.84 o   0.8516E-03
  -2  24   4     1234.80     1344.76       28.71 o   0.4287E-03
  -1  24   4       26.05       10.82        9.51 <   0.0000E+00
   0  24   4      429.86      445.55       36.72 o   0.7924E-03
   1  24   4       91.02      101.61       12.69 o   0.1948E-02
   2  24   4      121.47      128.86       14.55 o   0.1574E-02
   3  24   4      145.01       98.75       24.14 o   0.1708E-02
   5  24   4      -17.42        1.56       50.85 <   0.0000E+00
  -6  25   4       31.54       12.31       46.14 <   0.0000E+00
  -5  25   4      -11.77        0.42       31.54 <   0.0000E+00
  -4  25   4       -2.04        8.51       17.62 <   0.0000E+00
  -3  25   4       54.61       57.66       17.38 o   0.7325E-03
  -2  25   4      573.61      567.72       21.77 o   0.8643E-03
  -1  25   4       42.69       38.94       10.41 o   0.3778E-03
   0  25   4       60.03       36.55       15.98 o   0.3671E-03
   1  25   4      177.66      176.64       15.31 o   0.1131E-02
   2  25   4       31.23        9.64       14.07 <   0.0000E+00
   3  25   4      266.01      246.24       28.63 o   0.8305E-03
   4  25   4       29.66       63.36       42.37 <   0.0000E+00
   5  25   4       61.68       44.74       52.26 <   0.0000E+00
  -6  26   4       29.19       17.88       68.74 <   0.0000E+00
  -5  26   4       62.62       47.53       35.31 <   0.0000E+00
  -4  26   4      294.89      313.71       22.94 o   0.7571E-03
  -3  26   4      189.97      196.71       22.32 o   0.1038E-02
  -2  26   4       89.69      120.35       16.13 o   0.1615E-02
  -1  26   4        1.26        7.91        9.84 <   0.0000E+00
   0  26   4      153.02      152.99       19.49 o   0.1341E-02
   1  26   4      102.32      105.50       13.73 o   0.1950E-02
   2  26   4      161.33      195.26       16.02 o   0.9413E-03
   3  26   4      518.84      496.39       56.03 o   0.8081E-03
   4  26   4      351.70      298.45       54.14 o   0.7074E-03
   5  26   4       22.13       28.69       51.32 <   0.0000E+00
  -5  27   4      124.53       80.85       33.64 o   0.1561E-02
  -4  27   4       64.50       72.39       23.73 o   0.1534E-02
  -3  27   4      228.35      195.94       22.99 o   0.9622E-03
  -2  27   4      485.88      526.46       26.51 o   0.7937E-03
  -1  27   4      228.35      245.45       15.04 o   0.8440E-03
   0  27   4       80.75       63.21       18.18 o   0.1064E-02
   1  27   4      312.78      301.50       19.99 o   0.7811E-03
   2  27   4       28.88       36.01       13.70 <   0.0000E+00
   4  27   4       24.48       41.87       42.37 <   0.0000E+00
   5  27   4       84.28       22.13       58.85 <   0.0000E+00
  -5  28   4       84.75       55.50       39.08 o   0.7127E-03
  -4  28   4      423.26      371.96       31.26 o   0.7077E-03
  -3  28   4      289.08      267.64       25.29 o   0.7935E-03
  -2  28   4      108.52      134.08       18.69 o   0.1507E-02
  -1  28   4      108.29      112.24       11.83 o   0.1921E-02
   0  28   4      140.54      114.73       20.81 o   0.1671E-02
   1  28   4       54.77       35.42       13.98 o   0.3681E-03
   2  28   4        2.51        7.15       13.14 <   0.0000E+00
   3  28   4      829.35      843.30       45.07 o   0.9031E-03
   4  28   4      251.42      278.88       53.20 o   0.7689E-03
  -5  29   4        6.12        6.16       56.50 <   0.0000E+00
  -4  29   4      272.60      267.60       28.68 o   0.8271E-03
  -3  29   4       94.40       44.01       21.61 o   0.3526E-03
  -2  29   4       93.46      108.68       18.49 o   0.1896E-02
  -1  29   4      242.16      228.74       19.34 o   0.8818E-03
   0  29   4       73.68       52.54       19.00 o   0.5209E-03
   1  29   4      128.53      140.17       20.63 o   0.1524E-02
   2  29   4       23.70       32.90       15.80 <   0.0000E+00
   3  29   4       25.89        7.34       24.49 <   0.0000E+00
   4  29   4       45.67       61.31       31.84 <   0.0000E+00
  -5  30   4       90.40       97.31       59.32 <   0.0000E+00
  -4  30   4      379.32      360.90       28.04 o   0.7633E-03
  -3  30   4      116.29      113.95       19.75 o   0.1853E-02
  -2  30   4       -5.81        5.55       15.09 <   0.0000E+00
  -1  30   4      158.98      185.01       17.52 o   0.1029E-02
   0  30   4      387.48      412.92       29.85 o   0.7498E-03
   1  30   4      120.84      150.08       16.59 o   0.1265E-02
   2  30   4       -2.35        6.12       26.84 <   0.0000E+00
   3  30   4      194.45      237.84       28.63 o   0.8254E-03
   4  30   4       -4.71        6.28       48.02 <   0.0000E+00
  -5  31   4      105.46      116.08       61.68 <   0.0000E+00
  -4  31   4      108.60       85.24       24.38 o   0.1798E-02
  -3  31   4       97.77      105.16       19.67 o   0.1924E-02
  -2  31   4       22.29       26.86       16.25 <   0.0000E+00
  -1  31   4      158.04      174.76       18.21 o   0.1091E-02
   0  31   4      142.66      162.01       22.66 o   0.1154E-02
   1  31   4       61.44       39.92       19.51 o   0.3691E-03
   2  31   4      -19.30        3.18       30.13 <   0.0000E+00
   3  31   4      134.18      127.13       28.39 o   0.1649E-02
   4  31   4      -95.11       11.39       42.84 <   0.0000E+00
  -5  32   4       61.21        5.84       61.68 <   0.0000E+00
  -4  32   4      139.83      124.15       35.13 o   0.1668E-02
  -3  32   4       47.08       19.50       19.70 <   0.0000E+00
  -2  32   4       14.12       31.30       20.27 <   0.0000E+00
  -1  32   4       92.99       77.24       20.67 o   0.1573E-02
   0  32   4      214.46      186.84       27.14 o   0.1006E-02
   1  32   4      134.89      152.11       22.97 o   0.1257E-02
   2  32   4        2.98       12.82       17.38 <   0.0000E+00
   3  32   4       77.68       17.82       37.19 o   0.3458E-03
   4  32   4      148.07      169.38       39.71 o   0.1143E-02
  -5  33   4       97.46       66.05       67.33 <   0.0000E+00
  -4  33   4        4.55        7.01       26.24 <   0.0000E+00
  -3  33   4       52.97        3.06       24.75 o   0.3514E-03
  -2  33   4       57.44       67.42       21.49 o   0.1251E-02
  -1  33   4       50.38       42.56       16.46 o   0.3767E-03
   0  33   4       64.50       54.91       30.13 o   0.7153E-03
   1  33   4       21.34       53.39       17.08 <   0.0000E+00
   2  33   4       67.80       49.25       25.34 o   0.3917E-03
   3  33   4       42.37       19.57       40.02 <   0.0000E+00
  -4  34   4       50.85       30.02       36.68 <   0.0000E+00
  -3  34   4       96.05       37.13       30.96 o   0.3457E-03
  -2  34   4       52.26       58.65       19.74 o   0.8768E-03
  -1  34   4       42.84       48.72       24.01 <   0.0000E+00
   0  34   4      116.92      114.90       19.40 o   0.1838E-02
   1  34   4       17.89       89.03       21.66 <   0.0000E+00
   2  34   4       45.20       65.58       20.32 <   0.0000E+00
   3  34   4      -33.90        3.91       37.19 <   0.0000E+00
  -4  35   4      159.14       84.04       54.61 o   0.1473E-02
  -2  35   4      126.65      192.98       21.25 o   0.8838E-03
  -1  35   4       83.33      143.78       23.07 o   0.1172E-02
   0  35   4      120.29      155.24       23.31 o   0.1168E-02
   1  35   4       16.24       15.01       22.39 <   0.0000E+00
   2  35   4      154.19       96.15       31.69 o   0.1630E-02
   3  35   4       92.75       56.79       40.02 o   0.6996E-03
   4  35   4      144.54      152.57       54.14 o   0.1292E-02
  -4  36   4       25.89       17.61       55.56 <   0.0000E+00
  -3  36   4       83.81        5.27       53.20 <   0.0000E+00
  -2  36   4      -55.56       26.02       42.84 <   0.0000E+00
  -1  36   4       27.78       70.94       27.17 <   0.0000E+00
   0  36   4       43.32       58.95       42.84 <   0.0000E+00
   1  36   4       24.95       49.65       24.34 <   0.0000E+00
   2  36   4       15.54       30.33       28.49 <   0.0000E+00
   3  36   4       38.14       79.65       39.55 <   0.0000E+00
  -4  37   4       28.25       36.73       56.03 <   0.0000E+00
  -3  37   4      114.41      112.57       56.97 o   0.1848E-02
  -2  37   4       56.03       23.22       48.02 <   0.0000E+00
  -1  37   4      111.82      150.66       33.32 o   0.1144E-02
   0  37   4       34.37       49.86       44.73 <   0.0000E+00
   1  37   4       -5.65       20.74       21.49 <   0.0000E+00
   2  37   4      131.83      104.52       44.26 o   0.1795E-02
   3  37   4       76.74       27.69       43.79 <   0.0000E+00
  -3  38   4       72.98       10.34       59.79 <   0.0000E+00
  -2  38   4       52.26       78.01       50.38 <   0.0000E+00
  -1  38   4       17.89       87.71       44.26 <   0.0000E+00
   0  38   4       32.49       17.18       43.79 <   0.0000E+00
   1  38   4      115.11       95.33       32.16 o   0.1887E-02
   2  38   4       83.33       73.76       31.96 o   0.1570E-02
   3  38   4       22.13       14.28       43.32 <   0.0000E+00
  -3  39   4       92.28       10.93       62.15 <   0.0000E+00
  -2  39   4      -52.73        0.28       49.91 <   0.0000E+00
  -1  39   4      -26.37      174.12       47.08 <   0.0000E+00
   0  39   4       55.56       63.36       55.09 <   0.0000E+00
   1  39   4       21.66       22.94       29.80 <   0.0000E+00
   2  39   4       72.51       50.13       46.14 <   0.0000E+00
   3  39   4       65.44       14.71       50.38 <   0.0000E+00
  -3  40   4      128.53        7.85       67.80 <   0.0000E+00
  -2  40   4       10.36       29.68       53.67 <   0.0000E+00
  -1  40   4      -94.16       57.75       51.32 <   0.0000E+00
   0  40   4      -25.42       10.14       51.79 <   0.0000E+00
   1  40   4       60.97       91.52       34.93 <   0.0000E+00
   2  40   4      -67.80       15.03       41.43 <   0.0000E+00
  -2  41   4      -45.20      101.89       56.50 <   0.0000E+00
  -1  41   4       95.58      262.12       54.14 <   0.0000E+00
   1  41   4       -3.53        7.93       31.85 <   0.0000E+00
   2  41   4       33.43       20.57       46.14 <   0.0000E+00
  -2  42   4      -80.51       98.27       59.79 <   0.0000E+00
  -1  42   4       33.90      128.86       60.26 <   0.0000E+00
   1  42   4       31.54        2.11       46.14 <   0.0000E+00
   1  43   4      110.17      107.33       55.09 o   0.1919E-02
   1 -42   5       49.91       25.49       52.26 <   0.0000E+00
  -2 -41   5      -34.84       17.81       53.67 <   0.0000E+00
  -1 -40   5       95.58       47.33       54.61 <   0.0000E+00
  -2 -38   5       87.10       20.65       46.14 <   0.0000E+00
  -1 -38   5      104.05        2.93       53.67 <   0.0000E+00
  -1 -37   5      163.84      147.11       47.08 o   0.1354E-02
   0 -37   5       15.07        2.79       41.43 <   0.0000E+00
  -2 -36   5       93.22       54.60       30.31 o   0.6394E-03
  -1 -36   5       64.50       15.09       41.43 <   0.0000E+00
   0 -36   5       24.01        1.06       38.14 <   0.0000E+00
   1 -36   5      -22.60        7.02       43.79 <   0.0000E+00
  -2 -35   5       57.44       46.88       27.64 o   0.4840E-03
  -1 -35   5      172.32      122.82       47.55 o   0.1478E-02
   0 -35   5      282.02      210.33       44.26 o   0.8101E-03
  -2 -34   5       35.55       37.45       25.67 <   0.0000E+00
  -1 -34   5      195.15      190.12       28.96 o   0.1049E-02
   0 -34   5       38.61        0.20       33.43 <   0.0000E+00
   3 -34   5      -51.79        4.27       40.02 <   0.0000E+00
  -3 -33   5       26.37       21.68       39.08 <   0.0000E+00
  -2 -33   5       20.01        6.75       23.21 <   0.0000E+00
  -1 -33   5      284.37      247.28       28.47 o   0.7949E-03
   0 -33   5      379.48      381.77       45.67 o   0.7875E-03
   1 -33   5       88.51      119.61       33.43 o   0.1664E-02
  -3 -32   5       93.22       29.23       36.72 o   0.3443E-03
  -2 -32   5       50.38       39.68       30.13 <   0.0000E+00
  -1 -32   5      267.90      295.94       35.78 o   0.7547E-03
   1 -32   5       11.77       32.47       31.54 <   0.0000E+00
  -2 -31   5       73.92       69.57       21.66 o   0.1433E-02
  -1 -31   5       55.56       76.80       28.72 <   0.0000E+00
  -4 -30   5       21.19       15.91       35.31 <   0.0000E+00
  -3 -30   5       48.49       37.62       21.65 o   0.3727E-03
  -2 -30   5       37.19       35.54       20.41 <   0.0000E+00
  -1 -30   5       36.96       46.88       20.41 <   0.0000E+00
   0 -30   5       17.42       21.49       27.31 <   0.0000E+00
   1 -30   5       20.25       55.99       28.72 <   0.0000E+00
   2 -30   5        5.18       24.10       33.43 <   0.0000E+00
   3 -30   5      122.88       50.83       46.61 o   0.4023E-03
   4 -30   5      162.90      238.22       44.26 o   0.7322E-03
  -3 -29   5       64.03       20.51       29.19 o   0.3551E-03
  -2 -29   5       68.50       56.77       20.33 o   0.7925E-03
  -1 -29   5       21.42        0.79       16.68 <   0.0000E+00
   0 -29   5      129.00      107.75       32.02 o   0.1806E-02
   1 -29   5       82.86       99.34       28.72 o   0.1890E-02
   2 -29   5       67.80       38.78       32.02 o   0.3631E-03
  -3 -28   5      131.83      104.90       29.66 o   0.1789E-02
  -2 -28   5       42.61       21.37       18.64 <   0.0000E+00
  -1 -28   5       77.92       64.90       19.20 o   0.1169E-02
   0 -28   5       67.33       41.32       27.31 o   0.3649E-03
   1 -28   5      493.89      510.30       47.55 o   0.8246E-03
   3 -28   5       68.27       32.02       37.19 <   0.0000E+00
   4 -28   5      101.70       55.84       38.61 o   0.6978E-03
  -5 -27   5      -57.44       12.96       48.97 <   0.0000E+00
  -4 -27   5      122.88      171.46       39.08 o   0.1037E-02
  -3 -27   5       38.14       23.90       18.87 <   0.0000E+00
  -2 -27   5      206.53      184.92       17.50 o   0.1025E-02
  -1 -27   5      101.70      114.29       18.42 o   0.1733E-02
   0 -27   5       80.04       86.35       26.37 o   0.1919E-02
   1 -27   5       87.10       77.75       26.37 o   0.1762E-02
   2 -27   5       57.44       57.74       26.37 o   0.8045E-03
   4 -27   5      397.37      298.85       60.74 o   0.6346E-03
  -6 -26   5      -15.07        0.31       59.79 <   0.0000E+00
  -4 -26   5      460.46      439.85       48.97 o   0.7773E-03
  -3 -26   5       46.14       21.54       21.66 <   0.0000E+00
  -2 -26   5      165.73      170.85       15.35 o   0.1158E-02
  -1 -26   5      278.72      272.75       22.70 o   0.8182E-03
   0 -26   5       77.68       80.23       23.54 o   0.1794E-02
   1 -26   5      179.38      220.20       28.72 o   0.8539E-03
   2 -26   5      184.09      141.74       35.31 o   0.1296E-02
   3 -26   5      341.34      314.96       45.20 o   0.7456E-03
   4 -26   5      140.77       58.75       38.61 o   0.7076E-03
  -5 -25   5       82.39       70.11       46.14 <   0.0000E+00
  -4 -25   5       82.39       49.30       27.78 o   0.4002E-03
  -3 -25   5      252.36      244.20       25.29 o   0.8576E-03
  -2 -25   5      276.96      263.65       15.60 o   0.8176E-03
  -1 -25   5       92.75       85.73       15.50 o   0.1894E-02
   0 -25   5      160.08      161.22       29.66 o   0.1257E-02
   1 -25   5      141.25      174.07       32.02 o   0.1044E-02
   2 -25   5      198.68      230.38       31.07 o   0.8299E-03
   3 -25   5      136.54      117.24       35.31 o   0.1710E-02
   4 -25   5        3.77       18.97       40.49 <   0.0000E+00
   5 -25   5       28.72        9.78       52.73 <   0.0000E+00
  -6 -24   5       -3.30      103.73       54.61 <   0.0000E+00
  -5 -24   5       96.05       77.51       44.26 o   0.1601E-02
  -4 -24   5      197.04      178.91       26.13 o   0.1083E-02
  -3 -24   5      125.71      163.36       16.60 o   0.1122E-02
  -2 -24   5       95.11       92.31       12.78 o   0.1967E-02
  -1 -24   5      108.29      123.58       11.28 o   0.1645E-02
   0 -24   5      302.26      362.63       32.49 o   0.6917E-03
   1 -24   5      676.56      703.03       41.43 o   0.9021E-03
   2 -24   5      397.84      363.52       40.02 o   0.7271E-03
   4 -24   5       12.71        0.15       37.67 <   0.0000E+00
  -4 -23   5       80.98       89.30       32.49 o   0.1929E-02
  -3 -23   5      314.19      337.96       20.98 o   0.7367E-03
  -2 -23   5        8.71       24.89       10.26 <   0.0000E+00
  -1 -23   5      309.56      333.33       14.50 o   0.7489E-03
   0 -23   5      -11.30        8.61       16.48 <   0.0000E+00
   1 -23   5      501.89      502.89       38.61 o   0.8487E-03
   2 -23   5       38.14       65.69       23.54 <   0.0000E+00
   3 -23   5      321.57      233.96       42.84 o   0.7225E-03
   4 -23   5      130.89      141.26       40.49 o   0.1458E-02
   5 -23   5       65.91       16.79       46.14 <   0.0000E+00
  -6 -22   5      -45.20       47.52       50.85 <   0.0000E+00
  -5 -22   5      165.26      156.16       41.90 o   0.1280E-02
  -4 -22   5      126.18      121.51       21.85 o   0.1713E-02
  -3 -22   5      163.22      189.42       16.43 o   0.9941E-03
  -2 -22   5      177.85      165.78       12.24 o   0.1186E-02
  -1 -22   5       13.42       22.22        8.22 <   0.0000E+00
   0 -22   5       29.66       34.23       12.83 <   0.0000E+00
   2 -22   5      240.12      231.29       32.02 o   0.8854E-03
   3 -22   5      123.82      127.47       31.54 o   0.1600E-02
   4 -22   5      153.49      128.44       38.14 o   0.1530E-02
  -6 -21   5       84.75      108.16       53.67 <   0.0000E+00
  -5 -21   5       53.67       69.85       29.03 <   0.0000E+00
  -4 -21   5       45.04       72.60       16.87 <   0.0000E+00
  -3 -21   5      258.32      252.25       17.79 o   0.8459E-03
  -2 -21   5      269.43      285.92       13.96 o   0.7878E-03
  -1 -21   5       18.71       18.01        8.06 <   0.0000E+00
   0 -21   5      268.21      270.21       14.49 o   0.8238E-03
   1 -21   5      542.85      539.52       37.67 o   0.8622E-03
   2 -21   5      346.99      295.08       36.25 o   0.7157E-03
   3 -21   5       16.95       18.25       22.13 <   0.0000E+00
   4 -21   5       57.91       58.80       29.66 <   0.0000E+00
   5 -21   5      193.51      129.13       46.61 o   0.1329E-02
  -5 -20   5       72.98        5.58       39.55 <   0.0000E+00
  -4 -20   5       61.83       79.27       15.50 o   0.1752E-02
  -3 -20   5      484.79      512.70       21.89 o   0.7981E-03
  -2 -20   5      701.75      719.41       19.20 o   0.9204E-03
  -1 -20   5       33.43       42.79        9.69 o   0.3737E-03
   0 -20   5       77.84       71.88        9.68 o   0.1417E-02
   1 -20   5      141.25      175.10       22.13 o   0.1080E-02
   2 -20   5      312.15      291.57       35.31 o   0.7711E-03
   3 -20   5      282.02      289.73       34.37 o   0.8055E-03
   4 -20   5       39.55       84.48       33.43 <   0.0000E+00
   5 -20   5       65.44      121.72       37.67 <   0.0000E+00
  -6 -19   5       83.81       58.90       47.08 <   0.0000E+00
  -5 -19   5      139.83      238.01       44.26 o   0.6848E-03
  -4 -19   5      118.65      114.51       22.99 o   0.1812E-02
  -3 -19   5      288.85      271.17       23.49 o   0.7971E-03
  -2 -19   5      628.38      604.93       21.48 o   0.8631E-03
  -1 -19   5       87.73       69.55       10.47 o   0.1239E-02
   0 -19   5      473.64      492.64       16.15 o   0.8092E-03
   1 -19   5       32.02       53.21       16.95 <   0.0000E+00
   2 -19   5     1405.39     1445.64       33.96 o   0.4191E-03
   3 -19   5      103.58       78.38       27.31 o   0.1608E-02
   4 -19   5        7.06       18.25       28.25 <   0.0000E+00
   5 -19   5      164.32      101.28       44.26 o   0.1586E-02
   6 -19   5       -9.89       10.69       53.67 <   0.0000E+00
  -6 -18   5       19.54       11.95       32.47 <   0.0000E+00
  -5 -18   5      121.47      169.93       38.14 o   0.1069E-02
  -4 -18   5       38.45       54.28       13.93 <   0.0000E+00
  -3 -18   5     1258.50     1286.49       41.29 o   0.5384E-03
  -2 -18   5       24.01       19.52       10.02 <   0.0000E+00
  -1 -18   5      137.95      137.39       11.86 o   0.1535E-02
   0 -18   5      252.20      272.16       12.84 o   0.8093E-03
   1 -18   5      170.28      172.58        9.65 o   0.1184E-02
   2 -18   5      148.07      148.06       14.34 o   0.1353E-02
   3 -18   5      241.53      214.28       32.49 o   0.8999E-03
   5 -18   5       77.21       78.57       40.49 <   0.0000E+00
  -6 -17   5       77.68      153.04       42.84 <   0.0000E+00
  -4 -17   5      357.98      358.83       21.93 o   0.7874E-03
  -3 -17   5      239.49      220.02       16.85 o   0.8952E-03
  -2 -17   5       96.99       92.99        9.75 o   0.1986E-02
  -1 -17   5      233.21      245.96       13.49 o   0.8488E-03
   0 -17   5      454.18      481.07       15.13 o   0.7947E-03
   1 -17   5      280.14      311.39       15.27 o   0.7450E-03
   2 -17   5      931.75      938.84       27.31 o   0.8974E-03
   3 -17   5      655.85      659.52       27.91 o   0.9304E-03
   6 -17   5       97.46       69.72       57.44 <   0.0000E+00
  -6 -16   5       37.67       27.51       45.20 <   0.0000E+00
  -5 -16   5      116.29       77.55       39.55 o   0.1505E-02
  -4 -16   5       34.37       44.66       17.03 <   0.0000E+00
  -3 -16   5     1613.33     1635.67       34.65 o   0.2955E-03
  -2 -16   5      109.11       84.83        9.33 o   0.1771E-02
  -1 -16   5       78.31       73.73        9.36 o   0.1524E-02
   0 -16   5      164.47      158.69       10.77 o   0.1299E-02
   1 -16   5      410.24      399.54       12.74 o   0.7756E-03
   2 -16   5     1631.38     1689.26       38.20 o   0.2564E-03
   3 -16   5       63.09       53.15       15.17 o   0.5507E-03
   4 -16   5       61.21       48.62       28.72 o   0.5170E-03
   5 -16   5       11.30       48.60       33.43 <   0.0000E+00
  -7 -15   5       69.21       60.72       58.38 <   0.0000E+00
  -6 -15   5       83.81       71.05       32.07 o   0.1470E-02
  -5 -15   5        9.42       29.12       21.86 <   0.0000E+00
  -4 -15   5      171.61      175.54       22.58 o   0.1140E-02
  -3 -15   5      949.48      977.29       25.08 o   0.8123E-03
  -2 -15   5       18.01       21.60        6.96 o   0.3775E-03
  -1 -15   5      166.67      153.09       11.56 o   0.1297E-02
   0 -15   5       91.18       77.95        8.57 o   0.1600E-02
   1 -15   5      124.88      134.30        7.99 o   0.1541E-02
   2 -15   5       90.40       89.00       12.24 o   0.1942E-02
   3 -15   5      747.66      797.95       30.13 o   0.8483E-03
   4 -15   5      167.14       98.71       34.37 o   0.1566E-02
  -7 -14   5       64.03        5.73       56.97 <   0.0000E+00
  -6 -14   5       36.02       50.26       30.77 <   0.0000E+00
  -5 -14   5       38.84       47.24       22.99 <   0.0000E+00
  -4 -14   5       61.68       57.93       16.68 o   0.7500E-03
  -3 -14   5       55.09       50.64       10.35 o   0.4891E-03
  -2 -14   5       82.86       96.74        7.83 o   0.1939E-02
  -1 -14   5      193.98      173.59       11.47 o   0.1110E-02
   0 -14   5      400.98      410.98       13.50 o   0.7920E-03
   1 -14   5      220.81      214.14        9.25 o   0.9432E-03
   2 -14   5      198.68      196.31       15.59 o   0.1024E-02
   3 -14   5      337.11      345.05       22.64 o   0.7749E-03
   4 -14   5      273.07      237.43       32.96 o   0.8164E-03
   5 -14   5      118.18      135.45       36.25 o   0.1516E-02
  -6 -13   5       35.08       40.37       29.66 <   0.0000E+00
  -5 -13   5       73.68       36.94       24.38 o   0.3585E-03
  -4 -13   5      402.31      411.08       28.57 o   0.7872E-03
  -3 -13   5      332.24      386.43       16.04 o   0.7037E-03
  -2 -13   5      267.54      283.29       11.04 o   0.7832E-03
  -1 -13   5     1646.76     1591.77       30.37 o   0.3042E-03
   0 -13   5      816.87      805.07       18.63 o   0.9328E-03
   1 -13   5        8.47       11.02        5.49 <   0.0000E+00
   2 -13   5      747.82      745.55       18.81 o   0.9516E-03
   3 -13   5      368.89      408.18       25.23 o   0.7350E-03
   4 -13   5      214.69      232.64       29.66 o   0.8724E-03
   5 -13   5       48.97       61.96       33.43 <   0.0000E+00
  -7 -12   5      132.30       95.84       53.67 o   0.1765E-02
  -6 -12   5       65.91       20.38       39.08 <   0.0000E+00
  -5 -12   5       17.18       41.32       20.67 <   0.0000E+00
  -4 -12   5     1597.48     1638.89       36.38 o   0.2818E-03
  -3 -12   5      152.39      177.52       11.69 o   0.1075E-02
  -2 -12   5      881.68      912.88       20.69 o   0.8402E-03
  -1 -12   5     1434.35     1421.14       34.15 o   0.4401E-03
   0 -12   5     1464.01     1385.02       31.23 o   0.4172E-03
   1 -12   5      720.94      763.77       14.18 o   0.8643E-03
   2 -12   5      352.33      341.88       14.17 o   0.7634E-03
   3 -12   5     2045.94     2086.48       48.80 o   0.1339E-03
   4 -12   5       20.25       21.65       23.07 <   0.0000E+00
   5 -12   5      -45.20       25.05       29.66 <   0.0000E+00
  -7 -11   5       10.83       12.84       48.49 <   0.0000E+00
  -6 -11   5       94.16       16.11       37.67 o   0.3356E-03
  -5 -11   5       42.61       14.33       21.00 <   0.0000E+00
  -4 -11   5       50.38       40.91       16.65 o   0.3735E-03
  -3 -11   5      159.61      203.55       11.28 o   0.8966E-03
  -2 -11   5      880.27      921.96       20.07 o   0.8243E-03
  -1 -11   5     1785.81     1626.72       39.79 o   0.2452E-03
   0 -11   5      249.77      235.17       12.29 o   0.8649E-03
   1 -11   5      176.09      188.79       13.65 o   0.1046E-02
   2 -11   5      189.90      177.15       11.38 o   0.1101E-02
   3 -11   5      887.49      917.84       43.79 o   0.8600E-03
   4 -11   5       25.42       75.73       23.07 <   0.0000E+00
   5 -11   5      -28.25        1.47       31.54 <   0.0000E+00
  -7 -10   5      121.00       93.08       51.32 o   0.1830E-02
  -6 -10   5       15.07       13.37       35.31 <   0.0000E+00
  -5 -10   5      209.75      225.81       24.75 o   0.9096E-03
  -4 -10   5      300.85      292.05       18.59 o   0.7970E-03
  -3 -10   5      185.97      184.22       12.30 o   0.1089E-02
  -2 -10   5     1245.43     1235.32       21.28 o   0.6070E-03
  -1 -10   5      556.39      556.97       14.13 o   0.8668E-03
   0 -10   5      109.70       74.02       10.19 o   0.1462E-02
   1 -10   5      517.27      544.09       16.57 o   0.8350E-03
   2 -10   5      423.11      445.56       14.47 o   0.7802E-03
   3 -10   5      485.41      464.71       35.31 o   0.7951E-03
   4 -10   5      193.04      183.43       31.07 o   0.1084E-02
   5 -10   5       15.07       29.14       30.13 <   0.0000E+00
  -7  -9   5       36.72       18.60       50.85 <   0.0000E+00
  -6  -9   5      114.88       40.68       40.96 o   0.3383E-03
  -5  -9   5       57.44       61.92       20.02 o   0.9473E-03
  -4  -9   5      589.93      612.25       21.62 o   0.8718E-03
  -3  -9   5       44.41       54.66        8.55 o   0.5897E-03
  -2  -9   5      700.11      745.69       18.26 o   0.8595E-03
  -1  -9   5      237.06      283.70       10.03 o   0.7446E-03
   0  -9   5      790.82      788.82       18.44 o   0.9451E-03
   1  -9   5      105.70      106.74        8.02 o   0.1972E-02
   2  -9   5      113.82      128.91        9.45 o   0.1594E-02
   3  -9   5     2082.90     2113.85       72.04 o   0.1304E-03
   4  -9   5      150.66      126.02       28.72 o   0.1542E-02
   5  -9   5       82.86       94.30       30.13 o   0.1953E-02
  -7  -8   5       41.43       31.80       47.08 <   0.0000E+00
  -6  -8   5       -5.89        8.60       26.81 <   0.0000E+00
  -5  -8   5      140.30       95.50       23.31 o   0.1720E-02
  -4  -8   5       83.33       85.02       11.81 o   0.1921E-02
  -3  -8   5       93.54       98.71        9.68 o   0.2003E-02
  -2  -8   5     1374.63     1364.16       27.27 o   0.4891E-03
  -1  -8   5      253.18      260.95        9.90 o   0.8305E-03
   0  -8   5      138.30      143.40        7.88 o   0.1424E-02
   1  -8   5      511.19      499.96       13.39 o   0.8406E-03
   2  -8   5      149.37      145.86        9.59 o   0.1421E-02
   3  -8   5      147.84      149.00       24.01 o   0.1412E-02
   4  -8   5       74.86       87.81       24.01 o   0.1895E-02
   5  -8   5       77.68       39.65       33.90 o   0.3589E-03
  -7  -7   5       12.48       25.72       34.15 <   0.0000E+00
  -6  -7   5       13.89       11.15       25.62 <   0.0000E+00
  -5  -7   5      129.00      137.84       22.35 o   0.1446E-02
  -4  -7   5       81.61       83.26       11.95 o   0.1911E-02
  -3  -7   5        4.71        6.64        7.75 <   0.0000E+00
  -2  -7   5      521.19      497.46       15.31 o   0.7889E-03
  -1  -7   5      346.64      348.58       10.99 o   0.7802E-03
   0  -7   5      866.89      855.14       16.46 o   0.9038E-03
   1  -7   5       80.39       68.18        7.03 o   0.1207E-02
   2  -7   5       10.83        1.79        7.32 <   0.0000E+00
   3  -7   5      500.01      491.45       35.31 o   0.8311E-03
   4  -7   5      149.25      147.23       29.66 o   0.1427E-02
   5  -7   5       37.19       33.43       32.02 <   0.0000E+00
  -7  -6   5      -19.30       11.86       47.55 <   0.0000E+00
  -6  -6   5       26.84       57.13       31.54 <   0.0000E+00
  -5  -6   5      150.19      164.03       23.83 o   0.1187E-02
  -4  -6   5      497.50      530.14       19.88 o   0.8058E-03
  -3  -6   5       44.26       42.44        8.48 o   0.3796E-03
  -2  -6   5     1132.00     1113.86       23.18 o   0.7095E-03
  -1  -6   5       63.09       65.15        6.58 o   0.1190E-02
   0  -6   5      930.43      905.60       14.80 o   0.8571E-03
   1  -6   5     1675.17     1596.92       26.27 o   0.2917E-03
   2  -6   5      299.20      281.99       12.07 o   0.7844E-03
   3  -6   5      121.47      140.18       21.19 o   0.1423E-02
   5  -6   5        7.53       47.12       29.19 <   0.0000E+00
  -7  -5   5      117.47      123.39       36.85 o   0.1680E-02
  -6  -5   5       46.61       15.16       25.05 <   0.0000E+00
  -5  -5   5      361.59      340.61       38.61 o   0.7526E-03
  -4  -5   5      223.32      202.05       15.14 o   0.9534E-03
  -3  -5   5       33.90       43.13        8.34 o   0.3761E-03
  -2  -5   5     1615.85     1559.06       38.71 o   0.3219E-03
  -1  -5   5      526.37      529.38       17.24 o   0.8622E-03
   0  -5   5      392.47      386.02        9.42 o   0.7740E-03
   1  -5   5     1983.32     1767.78       29.86 o   0.1813E-03
   2  -5   5      586.05      543.66       14.93 o   0.7819E-03
   3  -5   5      232.58      238.68       14.86 o   0.8760E-03
   4  -5   5      432.21      449.38       35.78 o   0.7891E-03
   5  -5   5       98.40      113.77       37.19 o   0.1794E-02
  -7  -4   5       57.44       31.62       46.61 <   0.0000E+00
  -6  -4   5       98.17       50.61       27.36 o   0.5116E-03
  -5  -4   5      202.45      189.54       24.85 o   0.1039E-02
  -4  -4   5      100.75       91.26       11.90 o   0.1940E-02
  -3  -4   5      152.23      173.96        9.93 o   0.1075E-02
  -2  -4   5      183.62      141.22       11.88 o   0.1300E-02
  -1  -4   5     1058.63     1054.71       25.33 o   0.7894E-03
   0  -4   5      304.90      303.22        8.57 o   0.7938E-03
   1  -4   5      489.96      481.87       14.64 o   0.8086E-03
   2  -4   5      423.85      416.13       12.76 o   0.7793E-03
   3  -4   5      115.82      105.59       12.76 o   0.1900E-02
   4  -4   5      293.32      324.30       32.49 o   0.7321E-03
   5  -4   5      139.83      128.26       33.43 o   0.1591E-02
  -7  -3   5       -2.59       21.05       33.48 <   0.0000E+00
  -6  -3   5       68.27       53.92       32.96 o   0.5761E-03
  -5  -3   5       99.81       69.67       15.25 o   0.1350E-02
  -4  -3   5       62.30       41.26       10.91 o   0.3683E-03
  -3  -3   5       88.98       66.81        9.62 o   0.1014E-02
  -2  -3   5        3.53        1.42        5.95 <   0.0000E+00
  -1  -3   5      480.00      431.00       16.07 o   0.7238E-03
   0  -3   5       27.87       24.52        4.59 o   0.3783E-03
   1  -3   5      411.02      335.17       13.35 o   0.6748E-03
   2  -3   5      500.36      519.22       13.51 o   0.8295E-03
   3  -3   5      137.71      127.78       12.93 o   0.1639E-02
   4  -3   5      421.85      424.46       35.78 o   0.7994E-03
   5  -3   5       87.10       83.47       27.31 o   0.1887E-02
  -7  -2   5      -58.38        1.75       40.02 <   0.0000E+00
  -6  -2   5       28.72       35.66       24.12 <   0.0000E+00
  -5  -2   5       61.21       47.88       19.51 o   0.3911E-03
  -4  -2   5       -0.63        4.72        9.57 <   0.0000E+00
  -3  -2   5      505.81      515.10       16.17 o   0.8420E-03
  -2  -2   5      942.46      960.17       18.43 o   0.8533E-03
  -1  -2   5      585.70      598.20       12.75 o   0.8773E-03
   0  -2   5      386.54      368.24        9.05 o   0.7732E-03
   1  -2   5     1113.01     1079.57       22.58 o   0.7143E-03
   2  -2   5      198.21      172.36       10.08 o   0.1107E-02
   3  -2   5      102.64       88.29       12.15 o   0.1894E-02
   4  -2   5      538.62      518.42       41.43 o   0.8293E-03
   5  -2   5       48.97       34.53       31.54 <   0.0000E+00
  -7  -1   5       -8.47       41.70       45.20 <   0.0000E+00
  -6  -1   5      152.07      113.00       29.63 o   0.1638E-02
  -5  -1   5       75.10       71.07       19.89 o   0.1362E-02
  -4  -1   5      116.29      121.71       10.03 o   0.1752E-02
  -3  -1   5       35.90       64.37        6.06 o   0.1067E-02
  -2  -1   5      171.50      173.17        8.90 o   0.1135E-02
  -1  -1   5      163.22      162.33        6.99 o   0.1272E-02
   0  -1   5      875.49      874.81       15.79 o   0.9308E-03
   1  -1   5      843.55      857.14       19.04 o   0.9218E-03
   2  -1   5      187.54      177.60       11.53 o   0.1087E-02
   3  -1   5       56.26       53.72       11.44 o   0.5218E-03
   4  -1   5      158.82      164.31       13.44 o   0.1230E-02
  -7   0   5       57.91       66.12       44.73 <   0.0000E+00
  -6   0   5       88.28       84.31       26.86 o   0.1900E-02
  -5   0   5        2.82       15.69       12.44 <   0.0000E+00
  -4   0   5       72.51       52.38        9.37 o   0.6811E-03
  -3   0   5      309.92      328.06       11.07 o   0.7694E-03
  -2   0   5      436.80      368.33       12.42 o   0.6627E-03
  -1   0   5      278.57      267.13        8.65 o   0.8089E-03
   0   0   5       67.92       77.67        5.77 o   0.1313E-02
   1   0   5       -3.61        4.71        6.06 <   0.0000E+00
   2   0   5       53.83       38.66        7.90 o   0.3702E-03
   3   0   5      256.36      280.05       18.72 o   0.7732E-03
   4   0   5      354.84      359.62       18.68 o   0.7747E-03
   5   0   5       80.51       40.75       34.84 o   0.3558E-03
  -7   1   5        8.47       41.71       46.61 <   0.0000E+00
  -6   1   5      122.41      112.78       26.33 o   0.1822E-02
  -5   1   5       75.49       71.13       14.22 o   0.1363E-02
  -4   1   5      113.00      121.73       10.10 o   0.1733E-02
  -3   1   5       46.26       64.49        6.71 o   0.1103E-02
  -2   1   5      190.76      172.63        6.77 o   0.1108E-02
  -1   1   5      172.01      162.66        7.74 o   0.1239E-02
   0   1   5      885.84      874.76       16.03 o   0.9077E-03
   1   1   5      815.30      857.82       18.85 o   0.8577E-03
   2   1   5      193.19      178.12       11.70 o   0.1069E-02
   3   1   5       68.50       53.83       12.90 o   0.5146E-03
   4   1   5      161.49      164.08       17.99 o   0.1242E-02
   5   1   5       48.49       21.83       32.02 <   0.0000E+00
  -7   2   5        5.65        1.73       42.84 <   0.0000E+00
  -6   2   5       21.42       35.73       25.20 <   0.0000E+00
  -5   2   5       57.75       47.52       15.23 o   0.3812E-03
  -4   2   5        1.06        4.78        8.03 <   0.0000E+00
  -3   2   5      533.67      515.01       13.82 o   0.8210E-03
  -2   2   5      968.47      961.01       14.18 o   0.8613E-03
  -1   2   5      611.95      597.44       11.24 o   0.8885E-03
   0   2   5      366.77      368.30       10.56 o   0.7740E-03
   1   2   5     1114.90     1079.06       22.84 o   0.7109E-03
   2   2   5      191.62      172.21       11.52 o   0.1128E-02
   3   2   5       96.99       88.33       13.67 o   0.1934E-02
   4   2   5      510.37      518.87       28.84 o   0.8409E-03
   6   2   5        4.71       18.46       37.19 <   0.0000E+00
  -7   3   5      -24.48       21.18       48.02 <   0.0000E+00
  -6   3   5       40.96       53.85       25.11 <   0.0000E+00
  -5   3   5      101.93       69.43       19.74 o   0.1330E-02
  -4   3   5       33.90       41.54       10.80 <   0.0000E+00
  -3   3   5       72.98       66.89        7.57 o   0.1061E-02
  -2   3   5        5.96        1.38        4.22 <   0.0000E+00
  -1   3   5      487.45      431.39        8.98 o   0.7119E-03
   0   3   5       45.51       24.81        6.32 o   0.3683E-03
   1   3   5      398.00      334.70       13.69 o   0.6952E-03
   2   3   5      507.54      518.96       15.70 o   0.8439E-03
   3   3   5      107.35      127.40       20.72 o   0.1622E-02
   4   3   5      411.49      424.69       27.17 o   0.7806E-03
   5   3   5      100.28       83.41       33.90 o   0.1800E-02
  -7   4   5       16.95       31.78       44.26 <   0.0000E+00
  -6   4   5       66.39       50.70       33.90 <   0.0000E+00
  -5   4   5      210.30      189.09       17.80 o   0.1018E-02
  -4   4   5       79.25       91.06       12.52 o   0.1928E-02
  -3   4   5      184.80      174.04       10.02 o   0.1123E-02
  -2   4   5      167.14      141.21        7.70 o   0.1371E-02
  -1   4   5     1115.84     1054.79       13.26 o   0.6912E-03
   0   4   5      330.67      303.61       10.91 o   0.7491E-03
   1   4   5      490.59      482.12       17.66 o   0.8080E-03
   2   4   5      434.33      416.43       17.67 o   0.7617E-03
   3   4   5      102.64      105.59       19.77 o   0.1958E-02
   4   4   5      346.29      324.19       25.83 o   0.7584E-03
  -7   5   5       86.16      123.42       47.08 <   0.0000E+00
  -6   5   5       38.37       15.27       24.64 <   0.0000E+00
  -5   5   5      365.35      340.91       22.93 o   0.7467E-03
  -4   5   5      212.57      201.89       12.97 o   0.9801E-03
  -3   5   5       29.66       43.34        7.00 o   0.3736E-03
  -2   5   5     1575.47     1558.82       24.50 o   0.3423E-03
  -1   5   5      543.86      529.04        8.60 o   0.8389E-03
   0   5   5      416.52      385.64       12.23 o   0.7322E-03
   1   5   5     1968.25     1769.53       41.45 o   0.1851E-03
   2   5   5      586.87      543.59       20.07 o   0.7801E-03
   3   5   5      224.82      238.75       17.98 o   0.8597E-03
   4   5   5      425.31      449.49       23.21 o   0.7765E-03
   5   5   5       97.46      113.67       33.90 o   0.1791E-02
  -7   6   5        4.24       11.80       47.55 <   0.0000E+00
  -6   6   5       51.08       57.22       25.65 <   0.0000E+00
  -5   6   5      184.80      163.87       22.32 o   0.1172E-02
  -4   6   5      483.15      529.97       14.59 o   0.7785E-03
  -3   6   5       41.55       42.40        7.55 o   0.3789E-03
  -2   6   5     1114.31     1113.45       19.49 o   0.7373E-03
  -1   6   5       66.86       64.43        4.21 o   0.1154E-02
   0   6   5      954.11      904.85       17.94 o   0.8065E-03
   1   6   5     1661.04     1596.33       36.62 o   0.2981E-03
   2   6   5      276.84      281.77       12.83 o   0.8152E-03
   3   6   5      152.31      139.55       15.99 o   0.1453E-02
   4   6   5      204.10      206.06       20.81 o   0.9660E-03
   5   6   5       40.49       47.14       22.58 <   0.0000E+00
  -7   7   5       94.16       25.77       48.02 <   0.0000E+00
  -6   7   5      -20.72       11.10       25.15 <   0.0000E+00
  -5   7   5      152.07      138.06       22.15 o   0.1443E-02
  -4   7   5       86.72       83.55        9.55 o   0.1930E-02
  -3   7   5        8.12        6.55        6.92 <   0.0000E+00
  -2   7   5      508.72      497.62       12.84 o   0.8127E-03
  -1   7   5      373.63      348.56        7.52 o   0.7342E-03
   0   7   5      910.91      856.47       17.36 o   0.8107E-03
   1   7   5       63.40       67.83        8.59 o   0.1228E-02
   2   7   5        4.08        1.81        7.19 <   0.0000E+00
   3   7   5      446.57      491.22       22.97 o   0.7589E-03
   4   7   5      129.71      146.78       19.64 o   0.1393E-02
  -7   8   5       80.04       31.67       45.67 <   0.0000E+00
  -6   8   5       13.18        8.63       32.96 <   0.0000E+00
  -5   8   5      100.91       95.49       15.65 o   0.1989E-02
  -4   8   5      103.39       85.08        9.96 o   0.1810E-02
  -3   8   5      115.07       98.70        7.50 o   0.1893E-02
  -2   8   5     1335.00     1365.13       22.21 o   0.4759E-03
  -1   8   5      287.28      260.45        8.02 o   0.7936E-03
   0   8   5      183.27      142.84        9.32 o   0.1288E-02
   1   8   5      504.95      501.00       19.34 o   0.8516E-03
   2   8   5      158.67      146.21       11.56 o   0.1379E-02
   3   8   5      112.05      148.61       15.16 o   0.1277E-02
   4   8   5       76.74       87.56       17.99 o   0.1907E-02
   5   8   5       24.01       39.60       32.02 <   0.0000E+00
  -7   9   5       40.02       18.67       48.02 <   0.0000E+00
  -6   9   5       53.67       40.48       27.32 <   0.0000E+00
  -5   9   5       77.68       62.09       20.65 o   0.9246E-03
  -4   9   5      611.00      611.54       18.12 o   0.9147E-03
  -3   9   5       50.97       54.68        7.89 o   0.5982E-03
  -2   9   5      714.89      744.25       13.01 o   0.8957E-03
  -1   9   5      256.06      283.75        6.92 o   0.7782E-03
   0   9   5      814.89      788.72       14.54 o   0.8899E-03
   1   9   5      116.06      106.78        8.27 o   0.1901E-02
   2   9   5      126.65      128.63       10.52 o   0.1668E-02
   3   9   5     2053.00     2116.09       50.60 o   0.1261E-03
   4   9   5      136.77      126.09       19.87 o   0.1613E-02
   5   9   5      114.88       94.48       37.19 o   0.1847E-02
  -7  10   5       48.49       92.93       49.91 <   0.0000E+00
  -6  10   5       40.49       13.32       35.78 <   0.0000E+00
  -5  10   5      218.93      225.21       24.32 o   0.9333E-03
  -4  10   5      306.38      291.47       16.01 o   0.7865E-03
  -3  10   5      204.81      184.75       11.02 o   0.1035E-02
  -2  10   5     1185.28     1235.85       21.12 o   0.5634E-03
  -1  10   5      557.38      557.04        9.47 o   0.8650E-03
   0  10   5      121.85       73.92        7.18 o   0.1398E-02
   1  10   5      524.96      543.01       16.26 o   0.8518E-03
   2  10   5      436.92      445.39       15.81 o   0.8054E-03
   3  10   5      495.30      464.84       25.14 o   0.7774E-03
   4  10   5      144.78      183.33       20.33 o   0.1017E-02
   5  10   5       48.02       29.09       29.66 <   0.0000E+00
  -7  11   5       37.19       12.85       49.91 <   0.0000E+00
  -6  11   5       59.09       16.14       26.38 o   0.3551E-03
  -5  11   5       39.39       14.47       15.63 <   0.0000E+00
  -4  11   5       50.61       40.78       10.54 o   0.3732E-03
  -3  11   5      200.38      203.68        9.89 o   0.9943E-03
  -2  11   5      876.76      921.27       15.23 o   0.8189E-03
  -1  11   5     1779.22     1627.62       20.08 o   0.2477E-03
   0  11   5      240.02      235.13        9.20 o   0.8853E-03
   1  11   5      187.39      188.43       12.17 o   0.1080E-02
   2  11   5      190.99      177.69       12.75 o   0.1096E-02
   3  11   5      936.46      916.38       33.30 o   0.8599E-03
   4  11   5       86.63       75.65       19.65 o   0.1647E-02
   5  11   5      -13.18        1.47       31.54 <   0.0000E+00
   6  11   5      108.76       86.84       44.26 o   0.1872E-02
  -7  12   5       66.39       96.01       50.85 <   0.0000E+00
  -6  12   5       18.83       20.54       26.33 <   0.0000E+00
  -5  12   5       21.34       41.09       16.53 <   0.0000E+00
  -4  12   5     1583.48     1639.10       30.14 o   0.2761E-03
  -3  12   5      170.06      177.48        9.93 o   0.1129E-02
  -2  12   5      870.82      912.28       15.45 o   0.8194E-03
  -1  12   5     1459.22     1421.03       18.67 o   0.4220E-03
   0  12   5     1422.06     1385.03       21.60 o   0.4501E-03
   1  12   5      699.95      763.37       19.45 o   0.8193E-03
   2  12   5      327.85      341.44       14.82 o   0.7730E-03
   3  12   5     2067.12     2086.34       52.93 o   0.1366E-03
   4  12   5       20.72       21.65       17.15 <   0.0000E+00
  -7  13   5      107.82       78.62       49.44 o   0.1616E-02
  -6  13   5       17.89       40.32       28.48 <   0.0000E+00
  -5  13   5       49.20       36.94       21.33 o   0.3725E-03
  -4  13   5      390.54      410.55       17.51 o   0.7672E-03
  -3  13   5      358.14      386.03       15.90 o   0.7477E-03
  -2  13   5      264.32      283.27        9.77 o   0.7775E-03
  -1  13   5     1693.53     1590.94       23.28 o   0.2836E-03
   0  13   5      773.18      804.72       14.95 o   0.8807E-03
   1  13   5       10.36       11.07        7.15 <   0.0000E+00
   2  13   5      671.07      745.15       19.96 o   0.7972E-03
   3  13   5      407.26      408.29       25.31 o   0.7977E-03
   4  13   5      243.88      233.35       24.97 o   0.8779E-03
   5  13   5       75.33       61.92       36.72 o   0.9758E-03
  -7  14   5       18.83        5.77       49.44 <   0.0000E+00
  -6  14   5       68.27       50.58       28.91 o   0.4806E-03
  -5  14   5       32.25       47.14       20.59 <   0.0000E+00
  -4  14   5       75.10       57.73       11.55 o   0.7193E-03
  -3  14   5       59.64       50.76       10.46 o   0.4904E-03
  -2  14   5       75.24       96.48        7.57 o   0.1888E-02
  -1  14   5      182.77      173.65        8.16 o   0.1144E-02
   0  14   5      389.68      410.90       15.88 o   0.7723E-03
   1  14   5      224.11      214.96       14.03 o   0.9346E-03
   2  14   5      189.74      196.24       13.82 o   0.1007E-02
   3  14   5      299.68      344.24       23.54 o   0.7131E-03
   4  14   5      257.07      237.75       36.72 o   0.8483E-03
   5  14   5      114.88      135.39       38.61 o   0.1501E-02
  -7  15   5       48.02       60.52       50.38 <   0.0000E+00
  -6  15   5       70.62       71.20       29.98 o   0.1523E-02
  -5  15   5       38.61       28.99       17.58 <   0.0000E+00
  -4  15   5      193.35      175.83       16.71 o   0.1099E-02
  -3  15   5      894.24      978.03       24.31 o   0.7066E-03
  -2  15   5       25.42       21.82        7.25 o   0.3785E-03
  -1  15   5      170.15      153.22        8.49 o   0.1283E-02
   0  15   5       97.46       77.73       11.41 o   0.1558E-02
   1  15   5      125.08      134.45       11.81 o   0.1539E-02
   2  15   5       86.47       89.12       11.29 o   0.1964E-02
   3  15   5      753.31      798.56       32.30 o   0.8593E-03
   4  15   5       94.40       98.32       21.19 o   0.1967E-02
   5  15   5       47.08        5.75       37.67 <   0.0000E+00
  -6  16   5       98.40       27.38       40.96 o   0.3396E-03
  -5  16   5       80.98       77.47       22.85 o   0.1692E-02
  -4  16   5       50.53       44.51       14.06 o   0.3760E-03
  -3  16   5     1582.65     1634.47       42.90 o   0.2841E-03
  -2  16   5      109.94       84.82        9.29 o   0.1765E-02
  -1  16   5       82.86       73.70        8.10 o   0.1501E-02
   0  16   5      152.66      158.45       10.60 o   0.1335E-02
   1  16   5      392.98      399.53       17.40 o   0.7877E-03
   2  16   5     1681.45     1690.28       35.03 o   0.2732E-03
   3  16   5       52.73       53.31       23.07 o   0.5681E-03
   4  16   5       53.67       48.86       20.74 o   0.5341E-03
   5  16   5       12.95       48.49       25.41 <   0.0000E+00
   6  16   5      -27.31        9.06       43.32 <   0.0000E+00
  -6  17   5      188.80      152.87       46.14 o   0.1221E-02
  -5  17   5       -3.77        1.06       21.43 <   0.0000E+00
  -4  17   5      349.97      357.79       21.70 o   0.7771E-03
  -3  17   5      234.15      219.71       16.29 o   0.9073E-03
  -2  17   5      106.64       92.91        9.13 o   0.1918E-02
  -1  17   5      262.95      246.18       11.35 o   0.8365E-03
   0  17   5      451.28      480.37       14.81 o   0.7902E-03
   1  17   5      273.70      311.62       16.02 o   0.7336E-03
   2  17   5      925.51      938.45       20.80 o   0.8963E-03
   3  17   5      648.08      659.74       32.48 o   0.9126E-03
   4  17   5       90.40       89.11       32.02 o   0.2004E-02
   5  17   5        2.82       24.70       39.08 <   0.0000E+00
  -6  18   5      -11.30       11.96       41.43 <   0.0000E+00
  -5  18   5      240.12      170.18       28.65 o   0.9865E-03
  -4  18   5       66.23       54.25       15.74 o   0.7292E-03
  -3  18   5     1224.28     1285.11       29.95 o   0.5060E-03
  -2  18   5       36.84       19.51        8.20 o   0.3701E-03
  -1  18   5      142.30      137.21        9.81 o   0.1516E-02
   0  18   5      237.76      272.53       13.68 o   0.7814E-03
   1  18   5      197.90      172.75       14.60 o   0.1103E-02
   2  18   5      143.60      148.09       11.21 o   0.1335E-02
   3  18   5      162.90      213.97       20.48 o   0.8685E-03
   4  18   5       59.32       79.93       33.43 <   0.0000E+00
   5  18   5      -24.48       78.28       40.49 <   0.0000E+00
  -6  19   5      103.58       58.77       43.79 o   0.7839E-03
  -5  19   5      308.15      238.48       31.54 o   0.7486E-03
  -4  19   5      120.53      114.57       17.48 o   0.1800E-02
  -3  19   5      278.57      271.49       17.49 o   0.8164E-03
  -2  19   5      595.23      605.70       16.95 o   0.8918E-03
  -1  19   5       76.39       69.38        8.64 o   0.1272E-02
   0  19   5      473.88      492.59       23.21 o   0.8098E-03
   1  19   5       49.12       53.08       11.61 o   0.5922E-03
   2  19   5     1374.16     1445.55       29.80 o   0.3974E-03
   3  19   5       94.40       78.28       18.72 o   0.1656E-02
   4  19   5       56.26       18.25       23.52 o   0.3592E-03
  -6  20   5      128.06       38.48       46.61 o   0.3302E-03
  -5  20   5       25.42        5.59       31.07 <   0.0000E+00
  -4  20   5       86.63       79.27       16.93 o   0.1856E-02
  -3  20   5      465.01      512.07       21.18 o   0.7616E-03
  -2  20   5      705.99      719.05       18.60 o   0.9309E-03
  -1  20   5       47.20       42.89        8.82 o   0.3785E-03
   0  20   5      100.28       71.83       15.02 o   0.1319E-02
   1  20   5      166.83      175.39       15.22 o   0.1156E-02
   2  20   5      283.08      291.22       15.59 o   0.7974E-03
   3  20   5      292.85      290.44       26.00 o   0.8023E-03
   4  20   5       89.93       84.44       26.18 o   0.1877E-02
  -6  21   5      146.42      107.81       48.49 o   0.1695E-02
  -5  21   5       79.33       69.94       25.11 o   0.1417E-02
  -4  21   5       70.31       72.62       17.40 o   0.1394E-02
  -3  21   5      279.82      251.88       18.68 o   0.8039E-03
  -2  21   5      265.85      286.26       16.46 o   0.7804E-03
  -1  21   5        5.53       17.97        8.10 <   0.0000E+00
   0  21   5      257.54      269.88       19.30 o   0.8050E-03
   1  21   5      498.75      539.16       21.75 o   0.7975E-03
   2  21   5      288.14      294.43       18.26 o   0.7954E-03
   3  21   5       36.72       18.18       20.41 <   0.0000E+00
   4  21   5       79.33       58.82       25.18 o   0.7322E-03
   5  21   5      131.36      129.43       50.85 o   0.1636E-02
  -6  22   5       50.38       47.57       47.55 <   0.0000E+00
  -5  22   5      147.37      156.21       29.71 o   0.1273E-02
  -4  22   5      173.26      121.73       19.78 o   0.1457E-02
  -3  22   5      198.45      189.50       21.66 o   0.1042E-02
  -2  22   5      166.83      165.97       14.70 o   0.1222E-02
  -1  22   5       14.75       22.10        9.70 <   0.0000E+00
   0  22   5       17.66       34.41       13.52 <   0.0000E+00
   1  22   5      106.88       89.55       13.84 o   0.1900E-02
   2  22   5      247.53      230.54       15.05 o   0.8701E-03
   3  22   5      116.76      127.49       23.03 o   0.1563E-02
   4  22   5      138.42      128.45       41.90 o   0.1607E-02
  -6  23   5      121.00       65.84       48.97 o   0.9423E-03
  -5  23   5        3.30        4.09       26.51 <   0.0000E+00
  -4  23   5       90.87       88.89       18.59 o   0.1940E-02
  -3  23   5      324.86      338.16       25.99 o   0.7544E-03
  -2  23   5       28.01       24.68       14.75 <   0.0000E+00
  -1  23   5      324.24      333.11       15.22 o   0.7744E-03
   0  23   5        2.35        8.55       21.19 <   0.0000E+00
   1  23   5      480.47      502.25       26.40 o   0.8083E-03
   2  23   5       52.97       65.58       16.70 o   0.1175E-02
   3  23   5      312.39      234.39       30.81 o   0.7399E-03
   5  23   5        8.47       16.81       39.55 <   0.0000E+00
  -6  24   5      102.17      103.54       49.91 o   0.1933E-02
  -5  24   5       63.09       77.34       33.43 <   0.0000E+00
  -4  24   5      221.91      178.30       21.19 o   0.1012E-02
  -3  24   5      149.25      163.09       21.29 o   0.1203E-02
  -2  24   5       92.28       92.49       16.32 o   0.1989E-02
  -1  24   5      122.10      123.16       12.66 o   0.1731E-02
   0  24   5      285.79      362.88       34.84 o   0.6647E-03
   1  24   5      664.79      702.38       24.27 o   0.8772E-03
   2  24   5      330.28      363.55       26.30 o   0.7347E-03
   3  24   5       23.31       21.16       21.50 <   0.0000E+00
   4  24   5      -14.60        0.16       26.29 <   0.0000E+00
  -6  25   5      161.96       83.34       54.14 o   0.1460E-02
  -5  25   5      132.30       70.00       37.67 o   0.1179E-02
  -4  25   5       61.05       49.32       19.60 o   0.4156E-03
  -3  25   5      223.64      244.24       23.26 o   0.8261E-03
  -2  25   5      222.23      263.12       20.50 o   0.7479E-03
  -1  25   5       77.68       85.60       11.10 o   0.1889E-02
   0  25   5      114.41      161.30       28.25 o   0.1100E-02
   1  25   5      172.95      174.03       16.22 o   0.1139E-02
   2  25   5      211.63      230.33       22.81 o   0.8568E-03
   3  25   5      155.37      117.32       40.02 o   0.1599E-02
   4  25   5        0.71       18.99       25.73 <   0.0000E+00
  -6  26   5       83.33        0.30       53.67 <   0.0000E+00
  -5  26   5      133.24       65.29       38.61 o   0.1026E-02
  -4  26   5      449.63      440.69       29.03 o   0.7988E-03
  -3  26   5       20.95       21.55       19.54 <   0.0000E+00
  -2  26   5      185.03      170.96       20.24 o   0.1139E-02
  -1  26   5      274.64      273.32       16.60 o   0.8227E-03
   0  26   5       64.50       80.10       27.31 o   0.1712E-02
   1  26   5      255.65      220.01       18.98 o   0.8599E-03
   2  26   5      132.30      141.98       15.98 o   0.1434E-02
   4  26   5       67.33       58.90       48.02 <   0.0000E+00
  -5  27   5       76.74       12.88       39.55 <   0.0000E+00
  -4  27   5      218.46      170.90       31.54 o   0.1042E-02
  -3  27   5       43.79       23.99       20.18 <   0.0000E+00
  -2  27   5      169.26      185.06       20.71 o   0.1020E-02
  -1  27   5       84.51      114.08       17.20 o   0.1636E-02
   0  27   5       76.74       86.68       31.54 o   0.1899E-02
   1  27   5       87.34       77.32       19.41 o   0.1745E-02
   2  27   5       41.12       57.76       14.77 <   0.0000E+00
   3  27   5      185.50      134.00       44.26 o   0.1332E-02
   4  27   5      291.44      299.13       55.56 o   0.7950E-03
  -5  28   5      247.18      196.73       62.62 o   0.9088E-03
  -4  28   5      376.03      393.22       28.16 o   0.7679E-03
  -3  28   5      107.11      105.24       22.41 o   0.1951E-02
  -2  28   5       16.01       21.29       17.04 <   0.0000E+00
  -1  28   5       50.38       64.85       16.80 o   0.1158E-02
   0  28   5       48.02       41.41       20.48 o   0.3760E-03
   1  28   5      509.11      510.34       24.92 o   0.8542E-03
   2  28   5       99.11       79.40       19.97 o   0.1774E-02
   3  28   5       13.18       32.19       25.33 <   0.0000E+00
   4  28   5      175.14       55.82       56.97 o   0.5848E-03
   5  28   5      -86.16       13.95       58.38 <   0.0000E+00
  -4  29   5       29.66       63.76       22.77 <   0.0000E+00
  -3  29   5      -32.72       20.44       19.72 <   0.0000E+00
  -2  29   5       34.84       56.88       19.62 <   0.0000E+00
  -1  29   5       12.01        0.77       16.33 <   0.0000E+00
   0  29   5       71.80      107.83       21.17 o   0.1718E-02
   1  29   5      101.38       98.98       16.92 o   0.2002E-02
   2  29   5       47.71       38.87       16.46 o   0.3747E-03
   3  29   5      141.01      184.51       29.98 o   0.9965E-03
  -5  30   5      114.88      156.11       64.03 <   0.0000E+00
  -4  30   5       17.11       15.99       24.12 <   0.0000E+00
  -3  30   5       37.90       37.61       23.83 <   0.0000E+00
  -2  30   5       12.95       35.65       19.50 <   0.0000E+00
  -1  30   5       25.19       46.93       17.40 <   0.0000E+00
   0  30   5       17.18       21.60       19.81 <   0.0000E+00
   1  30   5       72.98       56.06       24.95 o   0.7109E-03
   2  30   5      -14.12       24.11       32.02 <   0.0000E+00
   3  30   5       33.66       50.55       26.89 <   0.0000E+00
   4  30   5      144.54      237.94       54.14 o   0.6990E-03
  -4  31   5       75.17       80.97       26.35 o   0.1859E-02
  -3  31   5       78.39       64.56       24.48 o   0.1035E-02
  -2  31   5       56.97       69.62       21.40 o   0.1392E-02
  -1  31   5       62.62       76.65       19.26 o   0.1666E-02
   0  31   5      204.57      220.42       28.66 o   0.9075E-03
   1  31   5      101.46      117.33       21.97 o   0.1763E-02
   2  31   5       46.92       60.33       18.34 <   0.0000E+00
   3  31   5      222.93      263.03       33.35 o   0.7553E-03
   4  31   5       71.09      111.39       55.56 <   0.0000E+00
  -5  32   5      275.43      129.03       75.33 o   0.9660E-03
  -4  32   5       94.40      157.67       31.03 o   0.1052E-02
  -3  32   5       33.11       29.27       20.87 <   0.0000E+00
  -2  32   5       32.96       39.55       17.94 <   0.0000E+00
  -1  32   5      304.85      296.13       27.75 o   0.7906E-03
   0  32   5      128.53      109.14       30.60 o   0.1807E-02
   1  32   5       36.25       32.45       20.82 <   0.0000E+00
   2  32   5       32.49       10.94       22.97 <   0.0000E+00
   3  32   5      152.07      125.07       50.38 o   0.1531E-02
  -4  33   5       92.52      152.43       34.12 o   0.1098E-02
  -3  33   5       15.07       21.73       26.37 <   0.0000E+00
  -2  33   5      -12.24        6.78       20.72 <   0.0000E+00
  -1  33   5      274.96      246.61       28.72 o   0.8130E-03
   0  33   5      331.69      381.68       29.97 o   0.7064E-03
   1  33   5       92.75      119.65       40.02 o   0.1688E-02
   2  33   5       62.15       45.15       25.75 o   0.3700E-03
   3  33   5       17.18       76.10       30.87 <   0.0000E+00
   4  33   5       58.38       90.01       62.15 <   0.0000E+00
  -4  34   5      113.23       85.79       41.30 o   0.1794E-02
  -3  34   5       49.28       27.70       22.85 o   0.3682E-03
  -2  34   5       22.36       37.45       24.54 <   0.0000E+00
  -1  34   5      157.49      190.45       25.40 o   0.9680E-03
   0  34   5      -35.08        0.20       24.41 <   0.0000E+00
   1  34   5       66.86       48.00       25.71 o   0.3837E-03
   2  34   5       43.55       26.25       26.29 <   0.0000E+00
   3  34   5      -41.20        4.27       29.49 <   0.0000E+00
   4  34   5       -3.77        6.25       49.44 <   0.0000E+00
  -4  35   5       56.97       97.83       41.81 <   0.0000E+00
  -3  35   5       48.49       27.15       49.91 <   0.0000E+00
  -2  35   5       20.72       46.93       43.79 <   0.0000E+00
  -1  35   5       58.85      122.70       39.55 <   0.0000E+00
   0  35   5      138.42      210.31       41.43 o   0.8183E-03
   1  35   5      -41.59        7.97       20.56 <   0.0000E+00
   2  35   5        8.24        5.83       25.98 <   0.0000E+00
   3  35   5      -14.83       70.99       34.17 <   0.0000E+00
  -4  36   5      110.17       86.12       46.29 o   0.1828E-02
  -3  36   5      103.11       13.86       54.61 <   0.0000E+00
  -2  36   5       43.32       54.55       47.08 <   0.0000E+00
  -1  36   5       -1.65       15.15       26.20 <   0.0000E+00
   0  36   5      -89.46        1.09       41.90 <   0.0000E+00
   1  36   5       -0.24        7.01       25.71 <   0.0000E+00
   2  36   5       35.55        0.97       28.49 <   0.0000E+00
   3  36   5      -55.56       19.55       44.26 <   0.0000E+00
  -3  37   5      167.61       49.87       58.38 o   0.3781E-03
  -2  37   5       94.63       74.08       49.44 <   0.0000E+00
  -1  37   5       64.50      147.10       48.02 <   0.0000E+00
   0  37   5      -50.38        2.80       46.61 <   0.0000E+00
   1  37   5       26.84       40.34       29.43 <   0.0000E+00
   2  37   5        6.12       11.75       30.56 <   0.0000E+00
   3  37   5      -12.48       40.63       35.79 <   0.0000E+00
  -3  38   5      158.67       13.93       62.15 o   0.3006E-03
  -2  38   5       -6.59       20.79       50.85 <   0.0000E+00
  -1  38   5       -6.59        2.92       50.38 <   0.0000E+00
   0  38   5      -25.89       46.39       48.49 <   0.0000E+00
   1  38   5       54.14       55.35       32.79 <   0.0000E+00
   2  38   5        4.24       42.10       29.99 <   0.0000E+00
  -3  39   5      211.40        8.67       69.21 o   0.2712E-03
  -2  39   5       23.54       45.24       52.73 <   0.0000E+00
  -1  39   5      -16.95        3.50       49.44 <   0.0000E+00
   0  39   5        4.71       81.85       54.14 <   0.0000E+00
   1  39   5       33.66       20.63       32.49 <   0.0000E+00
   2  39   5      158.43       99.28       37.25 o   0.1614E-02
  -2  40   5       13.18       52.06       56.97 <   0.0000E+00
  -1  40   5      -73.92       47.41       50.38 <   0.0000E+00
   0  40   5     -105.46        8.54       55.09 <   0.0000E+00
   1  40   5       45.20       17.93       35.99 <   0.0000E+00
   2  40   5       88.98       33.82       47.08 <   0.0000E+00
  -2  41   5      -29.19       17.83       62.15 <   0.0000E+00
  -1  41   5       -7.06       18.32       54.61 <   0.0000E+00
   0  41   5      -13.65      140.31       60.74 <   0.0000E+00
   1  41   5       26.37        0.39       43.79 <   0.0000E+00
  -1  42   5       17.89       15.98       63.09 <   0.0000E+00
   0  42   5     -125.71        1.14       61.21 <   0.0000E+00
   1  42   5      151.13       25.53       50.85 o   0.3099E-03
  -2 -38   6      -15.54       32.30       50.38 <   0.0000E+00
  -2 -36   6       14.60       17.18       42.84 <   0.0000E+00
  -2 -35   6      136.07      142.08       47.08 o   0.1426E-02
  -2 -34   6       54.61       20.89       25.65 o   0.3595E-03
  -1 -34   6      237.29      126.59       48.02 o   0.1138E-02
   0 -34   6      210.46      196.07       44.73 o   0.1001E-02
   2 -34   6       57.91       27.15       40.02 <   0.0000E+00
  -3 -33   6      104.05       97.70       36.72 o   0.1966E-02
  -2 -33   6      101.46      116.74       28.20 o   0.1777E-02
  -1 -33   6       50.85       15.35       38.14 <   0.0000E+00
   0 -33   6       52.26       37.32       37.19 <   0.0000E+00
  -3 -32   6       21.89       19.20       25.56 <   0.0000E+00
  -2 -32   6       38.14       54.49       23.39 <   0.0000E+00
  -1 -32   6       48.02       32.26       37.67 <   0.0000E+00
   0 -32   6      169.49      166.79       40.49 o   0.1213E-02
   1 -32   6       60.74       86.54       37.19 <   0.0000E+00
  -3 -31   6       55.79       37.50       24.82 o   0.3690E-03
  -2 -31   6       59.79       69.19       27.31 o   0.1308E-02
   2 -31   6       -2.82       22.10       34.37 <   0.0000E+00
  -3 -30   6       27.78       55.06       22.70 <   0.0000E+00
  -2 -30   6       92.52       91.44       21.62 o   0.1991E-02
  -1 -30   6      242.47      194.60       41.43 o   0.9202E-03
   1 -30   6      117.70       96.27       36.25 o   0.1889E-02
   2 -30   6      -59.32        5.62       34.84 <   0.0000E+00
  -3 -29   6        3.53        9.68       21.99 <   0.0000E+00
  -2 -29   6       15.30       10.28       19.78 <   0.0000E+00
  -1 -29   6       83.33       67.91       33.90 o   0.1279E-02
   0 -29   6      239.18      180.43       40.02 o   0.9547E-03
   3 -29   6      -39.55        4.53       40.96 <   0.0000E+00
  -3 -28   6       74.62       64.54       22.93 o   0.1149E-02
  -2 -28   6      107.03       90.64       16.40 o   0.1928E-02
  -1 -28   6      619.60      611.28       48.02 o   0.8918E-03
   0 -28   6       97.93       96.12       32.49 o   0.2013E-02
   1 -28   6      423.74      396.09       45.67 o   0.7472E-03
   3 -28   6      -19.77       43.26       32.49 <   0.0000E+00
  -3 -27   6       17.11        3.85       17.63 <   0.0000E+00
  -2 -27   6       55.71       65.68       15.15 o   0.1179E-02
  -1 -27   6       40.49       48.99       24.48 <   0.0000E+00
   0 -27   6       64.03       68.95       26.84 o   0.1405E-02
   1 -27   6      430.33      420.62       45.67 o   0.7888E-03
   2 -27   6      248.12      200.97       41.90 o   0.8933E-03
  -3 -26   6      187.07      177.62       18.92 o   0.1114E-02
  -2 -26   6      594.96      591.61       26.99 o   0.9041E-03
  -1 -26   6      249.53      243.73       24.83 o   0.8633E-03
   0 -26   6      148.78      142.51       28.25 o   0.1421E-02
   1 -26   6      108.29      121.00       27.31 o   0.1715E-02
   3 -26   6      159.61      136.28       38.14 o   0.1436E-02
  -3 -25   6      -19.77        8.16       16.91 <   0.0000E+00
  -2 -25   6      202.80      186.26       15.34 o   0.1052E-02
  -1 -25   6       53.20       34.18       24.48 o   0.3702E-03
   0 -25   6      -25.42       22.50       18.36 <   0.0000E+00
   1 -25   6      375.24      437.85       42.37 o   0.7025E-03
   2 -25   6      244.35      245.25       40.02 o   0.8739E-03
   3 -25   6       83.81       48.73       37.19 o   0.5305E-03
   4 -25   6       80.51       52.50       48.97 <   0.0000E+00
  -4 -24   6      160.55      142.09       22.16 o   0.1387E-02
  -3 -24   6      339.11      346.64       19.58 o   0.7697E-03
  -2 -24   6      147.48      140.24       13.37 o   0.1451E-02
  -1 -24   6       65.60       71.23       13.21 o   0.1482E-02
   0 -24   6      197.74      226.96       21.19 o   0.8546E-03
   1 -24   6      135.60      155.61       29.19 o   0.1212E-02
   2 -24   6      289.08      271.66       34.37 o   0.7944E-03
   3 -24   6       39.55       65.77       31.07 <   0.0000E+00
   4 -24   6      115.35      137.38       45.67 o   0.1397E-02
  -5 -23   6      188.80      137.60       46.61 o   0.1290E-02
  -4 -23   6      281.86      315.06       22.32 o   0.7372E-03
  -3 -23   6      259.42      296.91       16.61 o   0.7453E-03
  -2 -23   6      159.14      153.35       15.97 o   0.1329E-02
  -1 -23   6      400.35      406.20       19.87 o   0.7888E-03
   0 -23   6      201.67      208.78       14.86 o   0.9828E-03
   1 -23   6      141.72      148.62       27.31 o   0.1382E-02
   2 -23   6      442.10      404.84       45.20 o   0.7504E-03
   3 -23   6      143.60      177.84       37.19 o   0.1054E-02
  -5 -22   6       66.39       56.78       44.26 <   0.0000E+00
  -4 -22   6      137.95      126.60       20.12 o   0.1639E-02
  -3 -22   6      273.86      276.60       19.85 o   0.8204E-03
  -2 -22   6      310.15      322.11       15.99 o   0.7798E-03
  -1 -22   6       19.30       24.43       10.83 <   0.0000E+00
   0 -22   6       16.48        7.41       10.47 <   0.0000E+00
   1 -22   6      260.83      246.84       32.49 o   0.8408E-03
   2 -22   6      185.97      143.15       33.43 o   0.1268E-02
   4 -22   6      149.72       72.26       40.49 o   0.1304E-02
  -5 -21   6        5.65        3.50       39.55 <   0.0000E+00
  -4 -21   6       20.25       30.95       17.50 <   0.0000E+00
  -3 -21   6       92.99       97.46       20.44 o   0.1978E-02
  -2 -21   6      204.10      187.37       13.62 o   0.1034E-02
  -1 -21   6      585.70      599.59       21.52 o   0.8878E-03
   0 -21   6      415.73      431.46       17.83 o   0.7858E-03
   1 -21   6      201.04      204.84       19.20 o   0.9753E-03
   2 -21   6      369.12      281.87       35.31 o   0.6626E-03
  -5 -20   6       37.67       25.69       29.65 <   0.0000E+00
  -4 -20   6      280.14      300.70       22.69 o   0.7585E-03
  -3 -20   6      111.35      107.00       20.00 o   0.1925E-02
  -2 -20   6       13.65        4.08       11.77 <   0.0000E+00
  -1 -20   6      200.80      196.42       19.65 o   0.1024E-02
   0 -20   6      223.64      213.68       14.16 o   0.9377E-03
   1 -20   6      129.32      133.21       11.95 o   0.1518E-02
   2 -20   6      378.54      359.26       21.61 o   0.7624E-03
   3 -20   6      125.24      102.84       31.07 o   0.1839E-02
   4 -20   6      111.58       90.91       38.14 o   0.1906E-02
  -6 -19   6       98.40       20.83       52.73 <   0.0000E+00
  -4 -19   6       49.91       68.18       21.55 o   0.1228E-02
  -3 -19   6      450.73      449.24       22.23 o   0.8161E-03
  -2 -19   6      824.72      876.59       24.81 o   0.8270E-03
  -1 -19   6       40.25       41.57       14.00 <   0.0000E+00
   0 -19   6       90.08      101.45       11.43 o   0.1939E-02
   1 -19   6      537.32      507.30       14.89 o   0.7861E-03
   2 -19   6     1320.17     1368.41       59.79 o   0.4593E-03
   3 -19   6      130.89      101.34       30.60 o   0.1802E-02
  -6 -18   6       29.19       60.83       45.67 <   0.0000E+00
  -5 -18   6       -2.35       41.99       25.16 <   0.0000E+00
  -4 -18   6       24.72        6.14       20.84 <   0.0000E+00
  -3 -18   6      859.71      854.66       26.41 o   0.9215E-03
  -2 -18   6        6.91        1.86       10.69 <   0.0000E+00
  -1 -18   6      228.82      226.74       19.41 o   0.9129E-03
   0 -18   6        2.20       10.27        8.87 <   0.0000E+00
   1 -18   6      126.41      127.98        9.47 o   0.1627E-02
   2 -18   6      632.31      623.75       42.37 o   0.9034E-03
   3 -18   6      120.06      136.59       26.84 o   0.1442E-02
   4 -18   6       87.57       88.60       35.31 o   0.1985E-02
  -5 -17   6       12.95       52.34       26.16 <   0.0000E+00
  -4 -17   6       64.97       75.76       15.66 o   0.1542E-02
  -3 -17   6      356.41      364.66       18.72 o   0.7698E-03
  -2 -17   6      279.04      283.23       16.31 o   0.8039E-03
  -1 -17   6      369.36      386.72       21.43 o   0.7678E-03
   0 -17   6       24.80       32.25        8.90 <   0.0000E+00
   1 -17   6      126.30      105.45        9.11 o   0.1832E-02
   2 -17   6      951.05      966.46       46.61 o   0.8514E-03
   3 -17   6       88.98       67.22       24.48 o   0.1190E-02
   4 -17   6       12.24        0.02       28.72 <   0.0000E+00
   5 -17   6       84.75       38.92       42.37 o   0.3545E-03
  -6 -16   6       72.04       46.76       50.85 <   0.0000E+00
  -4 -16   6       -5.02        5.79       13.66 <   0.0000E+00
  -3 -16   6      866.93      909.93       25.35 o   0.8179E-03
  -2 -16   6      284.37      277.54       16.20 o   0.8104E-03
  -1 -16   6      287.20      312.17       19.08 o   0.7535E-03
   0 -16   6      102.32       90.93       10.28 o   0.1926E-02
   1 -16   6      143.76      134.25       10.21 o   0.1534E-02
   2 -16   6      280.84      270.38       20.20 o   0.8102E-03
   3 -16   6       22.13       30.83       24.95 <   0.0000E+00
   4 -16   6       20.72        5.34       32.02 <   0.0000E+00
  -6 -15   6      182.68      258.78       44.73 o   0.7072E-03
  -4 -15   6        2.82        2.42       13.41 <   0.0000E+00
  -3 -15   6      238.86      241.66       16.13 o   0.8840E-03
  -2 -15   6       13.97       31.76        9.34 <   0.0000E+00
  -1 -15   6      182.91      189.57       15.92 o   0.1073E-02
   0 -15   6      190.99      164.88       12.14 o   0.1140E-02
   1 -15   6      280.45      274.29       12.96 o   0.8142E-03
   2 -15   6      142.50      140.65       12.36 o   0.1472E-02
   3 -15   6       32.96       22.29       24.95 <   0.0000E+00
   4 -15   6       75.33       71.81       31.07 o   0.1608E-02
   5 -15   6      152.07      141.31       43.79 o   0.1417E-02
  -6 -14   6       32.49       26.81       29.99 <   0.0000E+00
  -4 -14   6       70.94       58.32       14.11 o   0.8132E-03
  -3 -14   6       12.56       22.67       10.83 <   0.0000E+00
  -2 -14   6      350.13      348.61       16.67 o   0.7847E-03
  -1 -14   6      569.92      523.56       23.17 o   0.7791E-03
   0 -14   6      625.25      604.87       17.71 o   0.8798E-03
   1 -14   6      211.55      224.51       11.68 o   0.8943E-03
   2 -14   6       99.66       96.34       11.40 o   0.2011E-02
   3 -14   6       41.43       24.58       22.60 <   0.0000E+00
   4 -14   6       21.19       11.33       30.60 <   0.0000E+00
   5 -14   6       94.63       99.22       36.25 o   0.1991E-02
  -6 -13   6        6.12       25.12       30.03 <   0.0000E+00
  -5 -13   6        0.47        6.00       30.13 <   0.0000E+00
  -4 -13   6      445.55      427.32       21.42 o   0.7793E-03
  -3 -13   6      239.18      263.35       15.16 o   0.7995E-03
  -2 -13   6       19.93       12.01        8.83 <   0.0000E+00
  -1 -13   6      276.61      283.35       17.47 o   0.8035E-03
   0 -13   6      695.24      678.29       18.42 o   0.8904E-03
   1 -13   6      258.71      268.92       14.12 o   0.8014E-03
   2 -13   6       86.47       87.79       11.08 o   0.1973E-02
   3 -13   6       24.01       11.73       20.25 <   0.0000E+00
   5 -13   6       31.07       81.02       37.19 <   0.0000E+00
  -7 -12   6       95.58       54.36       52.26 <   0.0000E+00
  -6 -12   6       -3.77       27.51       39.08 <   0.0000E+00
  -5 -12   6       88.98       50.52       36.25 o   0.4065E-03
  -4 -12   6       10.51        3.72       12.01 <   0.0000E+00
  -3 -12   6       47.71       32.60       10.32 o   0.3713E-03
  -2 -12   6      360.80      383.62       15.51 o   0.7517E-03
  -1 -12   6      342.28      312.07       18.36 o   0.7464E-03
   0 -12   6       30.76       17.75        7.42 o   0.3725E-03
   1 -12   6      221.52      263.43       14.04 o   0.7545E-03
   2 -12   6      177.34      200.26       12.98 o   0.9523E-03
   3 -12   6       42.37       28.45       21.66 <   0.0000E+00
   4 -12   6      168.08      205.88       33.90 o   0.9163E-03
   6 -12   6       31.54       10.08       43.79 <   0.0000E+00
  -7 -11   6      -16.01       89.58       47.55 <   0.0000E+00
  -6 -11   6       74.39       23.92       37.19 o   0.3512E-03
  -5 -11   6       74.39       82.00       23.34 o   0.1776E-02
  -4 -11   6      802.90      860.55       25.48 o   0.8140E-03
  -3 -11   6       13.89       22.03       13.69 <   0.0000E+00
  -2 -11   6       52.26       50.15       12.57 o   0.4956E-03
  -1 -11   6       40.49       15.93       16.95 <   0.0000E+00
   0 -11   6       44.10       36.35        7.68 o   0.3749E-03
   1 -11   6      640.78      640.57       17.77 o   0.9285E-03
   2 -11   6       88.98       88.81       10.90 o   0.1985E-02
   3 -11   6       90.40      108.74       23.07 o   0.1806E-02
   4 -11   6      103.58      191.73       29.19 o   0.8103E-03
   5 -11   6       -7.06       13.87       37.19 <   0.0000E+00
  -7 -10   6      -35.31        2.47       53.20 <   0.0000E+00
  -6 -10   6       21.19       14.95       27.91 <   0.0000E+00
  -5 -10   6      169.97      150.01       26.38 o   0.1301E-02
  -4 -10   6      354.05      370.95       18.37 o   0.7606E-03
  -3 -10   6      121.47      135.82       16.81 o   0.1453E-02
  -2 -10   6      133.87      132.87       11.24 o   0.1573E-02
  -1 -10   6      168.55      172.77       22.60 o   0.1154E-02
   0 -10   6       34.53       35.33        7.01 o   0.3797E-03
   1 -10   6      136.07      131.60       12.83 o   0.1598E-02
   2 -10   6       -0.31        1.17        9.10 <   0.0000E+00
   3 -10   6      745.30      777.89       43.79 o   0.8922E-03
   4 -10   6       31.07       34.13       25.89 <   0.0000E+00
   5 -10   6      100.75       94.66       39.55 o   0.1987E-02
  -7  -9   6       24.48       16.81       54.61 <   0.0000E+00
  -6  -9   6       76.27       57.13       39.55 <   0.0000E+00
  -5  -9   6      109.23       92.00       25.64 o   0.1881E-02
  -4  -9   6       51.32       33.54       12.24 o   0.3706E-03
  -3  -9   6      133.24      133.84       16.53 o   0.1599E-02
  -2  -9   6        5.18       18.17        7.42 <   0.0000E+00
  -1  -9   6        8.16        4.07        6.38 <   0.0000E+00
   0  -9   6       88.98       68.61        8.64 o   0.1219E-02
   1  -9   6      480.86      504.54       16.42 o   0.8120E-03
   2  -9   6      611.12      611.10       18.77 o   0.9095E-03
   3  -9   6      312.15      260.82       32.02 o   0.7478E-03
   4  -9   6       37.19        1.26       27.31 <   0.0000E+00
  -7  -8   6       80.04       81.05       52.73 <   0.0000E+00
  -6  -8   6       25.19       19.54       27.68 <   0.0000E+00
  -5  -8   6       64.97       62.21       22.65 o   0.1016E-02
  -4  -8   6      200.10      188.51       16.15 o   0.1040E-02
  -3  -8   6      256.60      263.66       20.81 o   0.8326E-03
  -2  -8   6      148.78      156.10       11.44 o   0.1281E-02
  -1  -8   6      125.87      134.25        9.29 o   0.1570E-02
   0  -8   6       19.30       39.23       13.65 <   0.0000E+00
   1  -8   6      272.29      317.21       13.23 o   0.7248E-03
   2  -8   6       43.16       42.89        9.41 o   0.3786E-03
   3  -8   6       48.97       16.47       19.30 o   0.3608E-03
   4  -8   6      325.33      320.50       37.19 o   0.7891E-03
   5  -8   6       58.85       42.34       34.84 <   0.0000E+00
  -7  -7   6       32.02       64.62       43.79 <   0.0000E+00
  -6  -7   6      138.89       12.00       39.55 o   0.3096E-03
  -5  -7   6      202.69      200.84       26.22 o   0.1008E-02
  -4  -7   6       53.99       66.04       11.99 o   0.1149E-02
  -3  -7   6      170.67      184.25       17.11 o   0.1076E-02
  -2  -7   6       34.21       20.62        7.59 o   0.3721E-03
  -1  -7   6      896.12      890.97       19.86 o   0.9022E-03
   0  -7   6      727.88      770.18       34.37 o   0.8744E-03
   1  -7   6      178.91      161.59       11.51 o   0.1226E-02
   2  -7   6       35.94       25.94        9.77 o   0.3747E-03
   3  -7   6      273.78      273.30       17.29 o   0.8185E-03
   4  -7   6      166.20      223.48       32.49 o   0.8225E-03
   5  -7   6       18.36       26.05       29.19 <   0.0000E+00
  -7  -6   6       68.27       23.31       50.38 <   0.0000E+00
  -6  -6   6       47.55        4.77       37.67 <   0.0000E+00
  -5  -6   6      149.48      132.20       24.14 o   0.1519E-02
  -4  -6   6      485.41      500.41       19.65 o   0.8199E-03
  -3  -6   6      558.62      554.33       26.04 o   0.8789E-03
  -2  -6   6      431.27      449.06       15.12 o   0.7894E-03
  -1  -6   6       26.21       29.10        6.73 o   0.3787E-03
   0  -6   6      752.68      783.96       19.61 o   0.8905E-03
   1  -6   6      279.31      278.64       12.17 o   0.8056E-03
   2  -6   6       63.72       43.55       10.55 o   0.3689E-03
   3  -6   6      373.36      375.85       19.86 o   0.7876E-03
   4  -6   6       52.73       38.44       26.37 o   0.3701E-03
   5  -6   6      354.53      239.84       49.44 o   0.6636E-03
  -7  -5   6       14.60        4.38       46.61 <   0.0000E+00
  -6  -5   6      216.11      126.62       40.49 o   0.1220E-02
  -5  -5   6       56.73       13.67       21.82 o   0.3551E-03
  -4  -5   6      331.93      331.75       14.47 o   0.7895E-03
  -3  -5   6      510.13      514.65       24.08 o   0.8493E-03
  -2  -5   6      342.28      355.68       13.15 o   0.7650E-03
  -1  -5   6      211.55      230.09       10.39 o   0.8985E-03
   0  -5   6      369.94      361.09       12.08 o   0.7706E-03
   1  -5   6      162.43      189.74        9.92 o   0.1003E-02
   2  -5   6      418.71      437.82       17.65 o   0.7787E-03
   3  -5   6      341.34      343.71       17.67 o   0.7818E-03
   4  -5   6      411.97      405.73       40.96 o   0.7957E-03
  -7  -4   6       75.33        9.86       47.08 <   0.0000E+00
  -6  -4   6       64.50       37.38       37.67 <   0.0000E+00
  -5  -4   6      274.96      311.45       27.80 o   0.7335E-03
  -4  -4   6      182.91      195.88       11.79 o   0.1011E-02
  -3  -4   6        5.18        5.32       12.03 <   0.0000E+00
  -2  -4   6      226.70      205.78       17.05 o   0.9490E-03
  -1  -4   6      184.09      202.31        9.86 o   0.9791E-03
   0  -4   6       75.45       73.49        7.57 o   0.1607E-02
   1  -4   6       44.02       49.79        7.08 o   0.4289E-03
   2  -4   6      195.23      178.00       13.94 o   0.1097E-02
   3  -4   6       63.25       81.85       12.34 o   0.1701E-02
   4  -4   6      125.24      125.41       27.31 o   0.1662E-02
   5  -4   6      273.54      267.97       46.61 o   0.8221E-03
  -7  -3   6      126.65       82.67       50.38 o   0.1647E-02
  -6  -3   6       80.04       36.77       28.68 o   0.3555E-03
  -5  -3   6      247.89      263.91       26.55 o   0.8128E-03
  -4  -3   6      131.71      127.09       10.70 o   0.1663E-02
  -3  -3   6      149.25      122.57       15.66 o   0.1590E-02
  -2  -3   6      323.92      349.51       17.72 o   0.7426E-03
  -1  -3   6      131.83      161.71        8.77 o   0.1253E-02
   0  -3   6      979.77      992.43       15.96 o   0.8261E-03
   1  -3   6      180.56      150.69       10.39 o   0.1294E-02
   2  -3   6      244.20      210.13       13.90 o   0.8998E-03
   3  -3   6      146.11      133.48       13.89 o   0.1548E-02
   4  -3   6      326.75      349.82       34.37 o   0.7534E-03
  -7  -2   6       56.50        1.95       46.14 <   0.0000E+00
  -6  -2   6      -25.19       15.95       26.74 <   0.0000E+00
  -5  -2   6      153.02      160.60       23.17 o   0.1260E-02
  -4  -2   6      249.06      284.82       15.68 o   0.7539E-03
  -3  -2   6      102.87       91.10       13.67 o   0.1971E-02
  -2  -2   6       33.66       17.76       10.71 <   0.0000E+00
  -1  -2   6       76.18       82.95        5.49 o   0.1853E-02
   0  -2   6      333.34      297.89        9.67 o   0.7524E-03
   1  -2   6     1008.18      948.98       22.80 o   0.7711E-03
   2  -2   6      363.47      353.44       15.92 o   0.7747E-03
   3  -2   6      141.25      136.74       13.16 o   0.1539E-02
   4  -2   6      347.93      336.60       39.08 o   0.7708E-03
   6  -2   6       13.65       16.94       40.02 <   0.0000E+00
  -7  -1   6       72.27       35.80       36.74 <   0.0000E+00
  -6  -1   6        6.59        9.74       25.00 <   0.0000E+00
  -5  -1   6      153.72      127.71       23.97 o   0.1526E-02
  -4  -1   6       99.70      106.27        9.67 o   0.1926E-02
  -3  -1   6      150.43      146.71       16.29 o   0.1398E-02
  -2  -1   6      580.75      542.76       22.94 o   0.7847E-03
  -1  -1   6      740.83      776.78       15.19 o   0.8804E-03
   0  -1   6      145.58      155.38        7.50 o   0.1250E-02
   1  -1   6      288.45      245.25       13.59 o   0.7861E-03
   2  -1   6       14.44       10.10        8.80 <   0.0000E+00
   3  -1   6       11.46       14.47       10.71 <   0.0000E+00
   4  -1   6      410.08      348.64       40.02 o   0.6823E-03
   5  -1   6       37.19        0.08       33.90 <   0.0000E+00
  -7   0   6       10.83       19.45       42.84 <   0.0000E+00
  -6   0   6      195.86      171.88       31.23 o   0.1113E-02
  -5   0   6       23.78       18.77       19.41 <   0.0000E+00
  -4   0   6      107.82      104.70        9.89 o   0.1956E-02
  -3   0   6      -10.59        2.41       10.70 <   0.0000E+00
  -2   0   6      864.66      826.79       27.07 o   0.8666E-03
  -1   0   6       37.67       29.44        4.68 o   0.3746E-03
   0   0   6      174.58      163.52        8.01 o   0.1263E-02
   1   0   6      426.56      407.55       15.88 o   0.7512E-03
   2   0   6      849.04      914.21       22.20 o   0.7917E-03
   3   0   6        4.87        4.05       10.77 <   0.0000E+00
   4   0   6      272.60      282.59       35.31 o   0.7887E-03
  -7   1   6       50.85       35.85       47.08 <   0.0000E+00
  -6   1   6       15.77        9.73       26.86 <   0.0000E+00
  -5   1   6      169.02      127.65       23.70 o   0.1449E-02
  -4   1   6      106.40      106.32       10.53 o   0.1962E-02
  -3   1   6      177.50      146.48       12.62 o   0.1289E-02
  -2   1   6      552.50      542.20       22.10 o   0.8385E-03
  -1   1   6      765.17      776.75       13.25 o   0.9357E-03
   0   1   6      156.90      155.25        8.80 o   0.1293E-02
   1   1   6      267.74      245.23       13.71 o   0.8272E-03
   2   1   6       36.25        9.98       11.67 <   0.0000E+00
   3   1   6       12.01       14.54       13.48 <   0.0000E+00
   4   1   6      332.87      348.54       35.78 o   0.7640E-03
  -7   2   6       52.73        1.94       46.14 <   0.0000E+00
  -6   2   6       16.95       15.99       26.65 <   0.0000E+00
  -5   2   6      145.95      160.43       23.06 o   0.1237E-02
  -4   2   6      290.97      284.84       14.27 o   0.8026E-03
  -3   2   6      115.23       91.53        8.90 o   0.1888E-02
  -2   2   6       20.60       17.52        5.54 o   0.3784E-03
  -1   2   6      103.30       82.56        6.24 o   0.1760E-02
   0   2   6      350.29      297.91       11.13 o   0.7235E-03
   1   2   6      994.01      949.02       19.63 o   0.7988E-03
   2   2   6      385.36      352.47       20.81 o   0.7357E-03
   3   2   6      132.54      136.67       15.68 o   0.1562E-02
   4   2   6      358.29      336.20       40.02 o   0.7524E-03
  -7   3   6       80.98       82.70       50.38 <   0.0000E+00
  -6   3   6       67.09       36.66       28.00 o   0.3628E-03
  -5   3   6      264.83      264.14       26.04 o   0.8374E-03
  -4   3   6      115.70      127.24       10.91 o   0.1637E-02
  -3   3   6      124.88      122.55        9.21 o   0.1726E-02
  -2   3   6      304.85      349.56       17.99 o   0.7107E-03
  -1   3   6      159.32      161.60        7.27 o   0.1319E-02
   0   3   6     1020.85      993.00       18.88 o   0.8032E-03
   1   3   6      184.33      150.83       10.27 o   0.1278E-02
   2   3   6      238.23      210.16       14.33 o   0.9139E-03
   3   3   6      135.28      133.04       12.45 o   0.1606E-02
   4   3   6      417.62      350.17       42.84 o   0.6707E-03
  -7   4   6      106.40        9.85       46.14 o   0.3260E-03
  -6   4   6        8.24       37.31       27.17 <   0.0000E+00
  -5   4   6      307.91      311.76       28.30 o   0.7897E-03
  -4   4   6      189.27      195.86       13.21 o   0.1028E-02
  -3   4   6        8.95        5.39        6.82 <   0.0000E+00
  -2   4   6      224.42      205.99       12.08 o   0.9543E-03
  -1   4   6      200.57      201.81        7.79 o   0.1016E-02
   0   4   6      103.11       74.13        7.96 o   0.1495E-02
   1   4   6       43.90       50.00        7.50 o   0.4363E-03
   2   4   6      214.69      178.78       13.44 o   0.1036E-02
   3   4   6       69.84       81.80       11.23 o   0.1739E-02
   4   4   6      112.05      124.96       18.72 o   0.1601E-02
  -7   5   6       88.98        4.32       48.97 <   0.0000E+00
  -6   5   6      165.73      126.32       28.64 o   0.1460E-02
  -5   5   6       29.90       13.59       19.53 <   0.0000E+00
  -4   5   6      325.57      331.64       15.29 o   0.7795E-03
  -3   5   6      499.66      514.12       14.48 o   0.8399E-03
  -2   5   6      334.28      355.94       13.10 o   0.7509E-03
  -1   5   6      226.46      229.64        7.66 o   0.9202E-03
   0   5   6      406.43      360.44       12.40 o   0.7081E-03
   1   5   6      184.09      189.85       10.39 o   0.1061E-02
   2   5   6      422.01      438.04       16.59 o   0.7844E-03
   3   5   6      334.12      344.42       16.79 o   0.7681E-03
   4   5   6      426.80      405.99       29.87 o   0.7701E-03
   5   5   6      198.68      179.00       37.19 o   0.1070E-02
  -7   6   6       77.21       23.32       48.02 <   0.0000E+00
  -6   6   6       33.66        4.81       26.38 <   0.0000E+00
  -5   6   6      131.12      132.26       23.33 o   0.1598E-02
  -4   6   6      490.91      501.03       20.94 o   0.8296E-03
  -3   6   6      544.15      555.18       15.18 o   0.8599E-03
  -2   6   6      430.33      449.27       14.67 o   0.7874E-03
  -1   6   6       37.19       29.09        4.93 o   0.3750E-03
   0   6   6      809.10      784.50       17.07 o   0.9003E-03
   1   6   6      306.19      278.40       14.64 o   0.7758E-03
   2   6   6       71.56       43.63       10.63 o   0.3645E-03
   3   6   6      354.29      375.41       23.81 o   0.7601E-03
   4   6   6       56.50       38.61       18.82 o   0.3680E-03
  -7   7   6       93.22       64.68       46.14 o   0.1132E-02
  -6   7   6       58.38       11.90       35.31 <   0.0000E+00
  -5   7   6      236.59      201.10       25.71 o   0.9238E-03
  -4   7   6       74.08       66.39       13.76 o   0.1174E-02
  -3   7   6      172.20      184.45       10.62 o   0.1078E-02
  -2   7   6       31.39       20.47        8.19 o   0.3736E-03
  -1   7   6      939.28      890.85       14.94 o   0.8098E-03
   0   7   6      775.20      769.75       16.72 o   0.9370E-03
   1   7   6      156.78      161.71       11.51 o   0.1297E-02
   2   7   6       40.18       25.99        9.97 o   0.3723E-03
   3   7   6      283.43      273.51       22.97 o   0.8107E-03
   4   7   6      226.93      223.28       24.56 o   0.9227E-03
  -7   8   6      161.49       81.19       52.73 o   0.1369E-02
  -6   8   6       16.24       19.58       27.86 <   0.0000E+00
  -5   8   6       45.43       62.06       21.29 <   0.0000E+00
  -4   8   6      192.80      187.90       13.56 o   0.1061E-02
  -3   8   6      258.95      263.15       12.83 o   0.8389E-03
  -2   8   6      151.45      156.04       11.04 o   0.1292E-02
  -1   8   6      147.37      134.38        6.38 o   0.1527E-02
   0   8   6       52.97       39.53        7.10 o   0.3723E-03
   1   8   6      283.90      316.47       14.57 o   0.7461E-03
   2   8   6       51.79       43.04       10.63 o   0.3737E-03
   3   8   6       18.83       16.48       14.51 <   0.0000E+00
   4   8   6      309.80      320.64       25.98 o   0.7619E-03
   5   8   6       59.79       42.25       30.13 <   0.0000E+00
  -7   9   6      133.71       16.79       53.67 o   0.3152E-03
  -6   9   6       98.17       57.22       29.70 o   0.7260E-03
  -5   9   6       81.69       92.00       21.43 o   0.1944E-02
  -4   9   6       48.78       33.67        9.45 o   0.3721E-03
  -3   9   6      135.91      133.79       12.93 o   0.1586E-02
  -2   9   6       15.69       18.21        7.65 <   0.0000E+00
  -1   9   6       13.81        4.13        4.46 o   0.3745E-03
   0   9   6       70.15       68.60        7.88 o   0.1286E-02
   1   9   6      495.77      504.29       17.45 o   0.8410E-03
   2   9   6      601.70      610.46       19.78 o   0.9023E-03
   3   9   6      258.95      261.01       21.81 o   0.8419E-03
   4   9   6      -18.83        1.30       17.49 <   0.0000E+00
  -7  10   6      104.05        2.49       52.73 <   0.0000E+00
  -6  10   6       96.52       15.01       37.67 o   0.3343E-03
  -5  10   6      142.42      149.63       25.23 o   0.1350E-02
  -4  10   6      353.27      371.00       19.53 o   0.7591E-03
  -3  10   6      131.51      135.59       13.37 o   0.1503E-02
  -2  10   6      128.53      132.75       10.68 o   0.1549E-02
  -1  10   6      168.24      172.63        6.90 o   0.1155E-02
   0  10   6       48.68       35.34        6.63 o   0.3715E-03
   1  10   6      138.26      131.65       11.56 o   0.1587E-02
   2  10   6       10.20        1.18        9.70 <   0.0000E+00
   3  10   6      780.85      777.97       33.29 o   0.9463E-03
   4  10   6       17.18       34.15       18.66 <   0.0000E+00
  -7  11   6       98.87       89.75       48.02 o   0.1929E-02
  -6  11   6        0.47       24.04       28.37 <   0.0000E+00
  -5  11   6       25.42       81.82       21.66 <   0.0000E+00
  -4  11   6      813.42      861.22       25.12 o   0.8346E-03
  -3  11   6       15.54       22.06        6.73 o   0.3761E-03
  -2  11   6       40.02       50.27        5.62 o   0.4926E-03
  -1  11   6       25.11       15.90        4.96 o   0.3747E-03
   0  11   6       28.91       36.36        6.77 o   0.3764E-03
   1  11   6      633.56      641.23       20.28 o   0.9164E-03
   2  11   6       76.59       88.56       11.63 o   0.1904E-02
   3  11   6       79.57      108.62       18.48 o   0.1739E-02
   4  11   6      154.90      192.13       35.31 o   0.9309E-03
  -7  12   6       16.01       54.20       48.49 <   0.0000E+00
  -6  12   6       52.50       27.64       29.54 <   0.0000E+00
  -5  12   6       52.26       50.46       28.25 <   0.0000E+00
  -4  12   6        6.12        3.69        9.78 <   0.0000E+00
  -3  12   6       43.16       32.71       11.88 <   0.0000E+00
  -2  12   6      349.46      382.78       12.53 o   0.7338E-03
  -1  12   6      330.59      312.00        9.26 o   0.7664E-03
   0  12   6       31.39       17.63        9.64 <   0.0000E+00
   1  12   6      219.71      264.49       14.85 o   0.7481E-03
   2  12   6      191.47      200.43       14.41 o   0.9862E-03
   3  12   6       10.59       28.32       16.15 <   0.0000E+00
   4  12   6      159.37      206.23       25.15 o   0.8935E-03
  -6  13   6       22.83       25.22       28.42 <   0.0000E+00
  -5  13   6       27.78        6.00       22.24 <   0.0000E+00
  -4  13   6      469.40      427.76       25.51 o   0.7384E-03
  -3  13   6      257.07      263.35       15.24 o   0.8333E-03
  -2  13   6       16.13       12.06        7.24 <   0.0000E+00
  -1  13   6      282.88      284.31        8.76 o   0.8124E-03
   0  13   6      689.12      679.02       21.64 o   0.9059E-03
   1  13   6      292.69      269.01       15.85 o   0.7910E-03
   2  13   6       93.38       87.47       13.15 o   0.1948E-02
   3  13   6       15.54       11.51       16.33 <   0.0000E+00
   4  13   6       16.01       78.69       20.98 <   0.0000E+00
   5  13   6      -23.54       80.82       41.90 <   0.0000E+00
  -6  14   6       36.72       26.79       29.34 <   0.0000E+00
  -5  14   6        5.65       38.11       26.84 <   0.0000E+00
  -4  14   6       93.54       58.18       15.24 o   0.7650E-03
  -3  14   6       21.03       22.50       10.11 <   0.0000E+00
  -2  14   6      334.75      348.70       13.45 o   0.7581E-03
  -1  14   6      562.94      523.37       11.96 o   0.7919E-03
   0  14   6      602.88      604.93       24.45 o   0.9032E-03
   1  14   6      209.51      224.77       14.34 o   0.8887E-03
   2  14   6       98.56       96.55       13.42 o   0.2015E-02
   3  14   6       19.07       24.58       16.82 <   0.0000E+00
   4  14   6      -16.48       11.36       31.07 <   0.0000E+00
   5  14   6       76.27       99.09       38.61 <   0.0000E+00
  -6  15   6      281.55      258.56       37.10 o   0.8036E-03
  -5  15   6      -16.48        8.56       21.85 <   0.0000E+00
  -4  15   6       32.33        2.44       13.81 <   0.0000E+00
  -3  15   6      234.94      241.90       15.60 o   0.8749E-03
  -2  15   6       20.72       31.58        8.92 <   0.0000E+00
  -1  15   6      199.44      189.66        9.43 o   0.1048E-02
   0  15   6      172.01      164.83       12.31 o   0.1203E-02
   1  15   6      274.49      274.60       16.64 o   0.8255E-03
   2  15   6      123.04      140.03       13.97 o   0.1398E-02
   3  15   6       30.60       22.40       17.10 <   0.0000E+00
   4  15   6       57.44       71.90       32.49 <   0.0000E+00
   5  15   6      101.23      141.50       41.90 o   0.1269E-02
  -6  16   6       52.73       46.70       33.04 <   0.0000E+00
  -5  16   6       -7.77       10.40       22.88 <   0.0000E+00
  -4  16   6       23.54        5.84       15.82 <   0.0000E+00
  -3  16   6      869.29      910.95       24.79 o   0.8201E-03
  -2  16   6      296.30      277.30       15.63 o   0.7885E-03
  -1  16   6      281.45      312.43       10.42 o   0.7431E-03
   0  16   6      122.10       90.68       11.10 o   0.1789E-02
   1  16   6      139.52      134.29       13.69 o   0.1554E-02
   2  16   6      270.25      271.11       17.39 o   0.8304E-03
   3  16   6       30.13       30.69       17.83 <   0.0000E+00
   5  16   6      -22.83       25.95       27.65 <   0.0000E+00
  -6  17   6      -20.25        4.99       32.56 <   0.0000E+00
  -5  17   6       56.26       52.27       24.72 o   0.6108E-03
  -4  17   6       89.46       75.45       16.90 o   0.1492E-02
  -3  17   6      339.46      364.88       17.85 o   0.7406E-03
  -2  17   6      277.63      283.41       15.69 o   0.8009E-03
  -1  17   6      375.01      387.22       13.15 o   0.7768E-03
   0  17   6       26.21       32.50        9.87 <   0.0000E+00
   1  17   6      118.02      105.68       13.95 o   0.1887E-02
   2  17   6      948.54      965.54       27.57 o   0.8490E-03
   3  17   6       86.40       67.48       21.19 o   0.1211E-02
   4  17   6       -4.24        0.02       32.49 <   0.0000E+00
   5  17   6       20.25       38.97       38.14 <   0.0000E+00
  -6  18   6       57.44       60.93       46.14 <   0.0000E+00
  -4  18   6       -4.55        6.05       14.94 <   0.0000E+00
  -3  18   6      826.60      854.63       25.30 o   0.8921E-03
  -2  18   6        9.57        1.86        9.94 <   0.0000E+00
  -1  18   6      208.57      227.10       11.37 o   0.8783E-03
   0  18   6        9.18       10.27       11.63 <   0.0000E+00
   1  18   6      103.42      127.84       14.18 o   0.1512E-02
   2  18   6      617.40      624.99       24.02 o   0.9083E-03
   3  18   6      133.95      136.43       23.14 o   0.1509E-02
   4  18   6       92.28       88.38       37.19 o   0.2010E-02
  -6  19   6       25.42       20.86       42.84 <   0.0000E+00
  -4  19   6       60.42       68.17       16.90 o   0.1265E-02
  -3  19   6      413.22      448.22       20.99 o   0.7566E-03
  -2  19   6      867.25      876.58       24.72 o   0.9192E-03
  -1  19   6       43.50       41.33        7.41 o   0.3778E-03
   0  19   6       91.10      101.21       15.67 o   0.1949E-02
   1  19   6      499.54      507.85       22.55 o   0.8441E-03
   2  19   6     1344.03     1369.52       34.84 o   0.4776E-03
   3  19   6       63.09      101.35       30.13 o   0.1725E-02
   5  19   6        8.47       14.12       48.49 <   0.0000E+00
  -6  20   6        5.65       14.12       44.26 <   0.0000E+00
  -4  20   6      322.51      300.93       35.78 o   0.7681E-03
  -3  20   6      104.52      107.16       18.80 o   0.1941E-02
  -2  20   6       14.12        4.06       11.20 <   0.0000E+00
  -1  20   6      213.52      196.60       12.42 o   0.9906E-03
   0  20   6      192.56      213.73       18.18 o   0.9175E-03
   1  20   6      146.27      133.35       17.43 o   0.1502E-02
   2  20   6      358.65      360.35       18.51 o   0.7789E-03
   3  20   6      124.77      102.65       21.98 o   0.1843E-02
   4  20   6      130.89       90.86       40.96 o   0.1774E-02
   5  20   6       12.71       48.95       49.91 <   0.0000E+00
  -6  21   6       56.97       23.20       44.73 <   0.0000E+00
  -4  21   6       44.02       31.02       19.38 <   0.0000E+00
  -3  21   6       79.10       97.39       17.57 o   0.1882E-02
  -2  21   6      206.69      187.58       16.13 o   0.1027E-02
  -1  21   6      564.39      599.88       17.55 o   0.8426E-03
   0  21   6      401.61      431.24       25.01 o   0.7611E-03
   1  21   6      187.86      204.94       20.22 o   0.9430E-03
   2  21   6      290.18      282.27       20.46 o   0.8005E-03
   3  21   6      113.47       82.39       34.37 o   0.1711E-02
  -6  22   6        5.18        6.21       46.14 <   0.0000E+00
  -4  22   6      146.19      126.69       21.82 o   0.1594E-02
  -3  22   6      269.54      276.40       24.63 o   0.8130E-03
  -2  22   6      299.75      321.60       19.85 o   0.7629E-03
  -1  22   6       35.78       24.44       14.45 <   0.0000E+00
   0  22   6        4.47        7.44       13.53 <   0.0000E+00
   1  22   6      256.12      246.68       23.09 o   0.8501E-03
   2  22   6      127.83      143.39       21.98 o   0.1360E-02
   3  22   6      107.35      108.34       34.37 o   0.1939E-02
   4  22   6       81.92       72.29       40.96 o   0.1648E-02
   5  22   6      -38.14        7.33       53.20 <   0.0000E+00
  -6  23   6       22.13       12.29       48.49 <   0.0000E+00
  -5  23   6      117.23      137.46       36.25 o   0.1412E-02
  -4  23   6      374.14      315.30       25.83 o   0.6949E-03
  -3  23   6      259.42      296.71       24.49 o   0.7458E-03
  -2  23   6      140.07      153.17       19.50 o   0.1306E-02
  -1  23   6      393.60      406.41       26.18 o   0.7766E-03
   0  23   6      223.40      209.17       21.68 o   0.9473E-03
   1  23   6      150.19      148.96       20.22 o   0.1396E-02
   2  23   6      397.61      405.13       32.40 o   0.7753E-03
   3  23   6      144.54      178.13       35.31 o   0.1054E-02
   4  23   6       43.79       49.91       38.61 <   0.0000E+00
   5  23   6      -53.67        3.53       53.67 <   0.0000E+00
  -6  24   6       10.36        2.77       52.26 <   0.0000E+00
  -5  24   6       88.98       67.82       36.72 o   0.1290E-02
  -4  24   6      159.76      142.26       21.36 o   0.1389E-02
  -3  24   6      304.85      347.03       26.29 o   0.7114E-03
  -2  24   6      160.55      140.21       20.18 o   0.1394E-02
  -1  24   6       63.56       71.61       17.00 o   0.1487E-02
   0  24   6      202.45      227.32       20.16 o   0.8628E-03
   1  24   6      158.19      155.79       20.64 o   0.1291E-02
   2  24   6      289.32      271.76       27.56 o   0.7940E-03
   4  24   6      177.50      137.48       45.20 o   0.1337E-02
   5  24   6      -31.07       11.45       57.44 <   0.0000E+00
  -5  25   6       60.50       35.40       32.02 <   0.0000E+00
  -4  25   6      287.04      324.56       25.45 o   0.7261E-03
  -3  25   6        5.41        8.26       19.54 <   0.0000E+00
  -2  25   6      199.16      186.25       23.13 o   0.1062E-02
  -1  25   6       46.14       34.14       17.40 <   0.0000E+00
   0  25   6       -8.00       22.64       15.15 <   0.0000E+00
   1  25   6      414.08      438.52       29.67 o   0.7690E-03
   2  25   6      240.90      244.59       20.42 o   0.8732E-03
   3  25   6       26.84       48.54       22.14 <   0.0000E+00
   4  25   6       69.21       52.38       43.32 <   0.0000E+00
   5  25   6      -27.78        2.88       55.09 <   0.0000E+00
  -5  26   6       19.30       15.15       32.13 <   0.0000E+00
  -4  26   6       19.07       16.73       23.35 <   0.0000E+00
  -3  26   6      164.32      177.43       24.09 o   0.1105E-02
  -2  26   6      544.97      591.35       31.09 o   0.8067E-03
  -1  26   6      246.94      243.49       22.61 o   0.8685E-03
   0  26   6      146.66      142.90       21.35 o   0.1427E-02
   1  26   6      129.95      121.04       17.13 o   0.1723E-02
   2  26   6      -17.66        0.06       20.04 <   0.0000E+00
   3  26   6      105.93      136.19       37.67 o   0.1400E-02
   4  26   6       23.54       19.38       45.67 <   0.0000E+00
  -5  27   6      136.77      109.18       35.14 o   0.1757E-02
  -4  27   6       51.79        0.21       29.66 <   0.0000E+00
  -3  27   6      -14.12        3.87       22.60 <   0.0000E+00
  -2  27   6       84.28       65.68       21.16 o   0.1150E-02
  -1  27   6       46.61       48.94       19.17 <   0.0000E+00
   0  27   6       34.13       68.90       17.33 <   0.0000E+00
   1  27   6      447.98      421.36       32.59 o   0.7593E-03
   2  27   6      138.89      201.18       31.54 o   0.8507E-03
   3  27   6       80.51       63.18       38.14 o   0.1053E-02
   4  27   6       53.20       80.07       47.55 <   0.0000E+00
  -5  28   6       20.01        8.45       37.06 <   0.0000E+00
  -4  28   6       60.26       18.40       24.55 o   0.3570E-03
  -3  28   6      105.23       64.29       24.38 o   0.1044E-02
  -2  28   6       63.32       90.51       20.15 o   0.1812E-02
  -1  28   6      562.86      611.47       33.76 o   0.8186E-03
   0  28   6       91.81       95.94       20.81 o   0.1994E-02
   1  28   6      402.55      396.57       32.63 o   0.7849E-03
   2  28   6       12.71       16.23       36.72 <   0.0000E+00
   3  28   6        7.30       43.19       26.31 <   0.0000E+00
   4  28   6       -3.30       25.00       48.49 <   0.0000E+00
  -5  29   6       37.43        4.71       40.03 <   0.0000E+00
  -4  29   6       65.91       71.98       29.32 o   0.1390E-02
  -3  29   6        3.53        9.75       23.83 <   0.0000E+00
  -2  29   6       22.83       10.34       19.80 <   0.0000E+00
  -1  29   6       32.72       67.66       18.22 <   0.0000E+00
   0  29   6      122.88      180.61       21.35 o   0.9541E-03
   1  29   6       58.62       42.90       18.83 o   0.3718E-03
   2  29   6      -22.13        1.76       36.72 <   0.0000E+00
   3  29   6      -22.60        4.55       25.97 <   0.0000E+00
   4  29   6       12.71       14.64       50.38 <   0.0000E+00
  -5  30   6      150.19       37.31       67.80 o   0.3178E-03
  -4  30   6       44.73       37.34       30.17 <   0.0000E+00
  -3  30   6        4.71       54.77       25.89 <   0.0000E+00
  -2  30   6       66.62       91.56       22.25 o   0.1841E-02
  -1  30   6      186.21      194.47       24.03 o   0.1027E-02
   0  30   6      155.84      181.60       22.06 o   0.1037E-02
   1  30   6      102.64       96.57       18.63 o   0.1994E-02
   2  30   6      -27.31        5.61       24.93 <   0.0000E+00
   3  30   6        4.47       17.31       26.30 <   0.0000E+00
   4  30   6      -62.15        5.38       49.91 <   0.0000E+00
  -5  31   6      246.24       47.77       72.98 o   0.3154E-03
  -4  31   6      278.25      258.45       30.83 o   0.8121E-03
  -3  31   6       24.95       37.49       27.31 <   0.0000E+00
  -2  31   6       96.99       69.23       24.48 o   0.1233E-02
  -1  31   6        8.95       22.63       20.72 <   0.0000E+00
   0  31   6       -6.47        8.57       13.15 <   0.0000E+00
   1  31   6      -13.65        2.88       23.12 <   0.0000E+00
   2  31   6       28.96       22.12       28.77 <   0.0000E+00
   3  31   6      104.05       99.53       32.07 o   0.1980E-02
   4  31   6       20.01       12.93       37.29 <   0.0000E+00
  -4  32   6       40.96       45.16       28.98 <   0.0000E+00
  -3  32   6        6.59       19.27       26.18 <   0.0000E+00
  -2  32   6       61.44       54.71       23.39 o   0.7829E-03
  -1  32   6       39.55       32.50       22.64 <   0.0000E+00
   0  32   6      115.98      167.18       18.42 o   0.1053E-02
   1  32   6       39.31       86.09       25.81 <   0.0000E+00
   2  32   6       36.25       45.20       29.57 <   0.0000E+00
   3  32   6      -24.48       39.06       31.69 <   0.0000E+00
   4  32   6      -78.16        4.64       55.56 <   0.0000E+00
  -4  33   6       39.55       79.40       41.95 <   0.0000E+00
  -3  33   6      173.73       97.73       50.85 o   0.1506E-02
  -2  33   6      123.35      116.48       26.25 o   0.1805E-02
  -1  33   6       12.48       15.28       23.51 <   0.0000E+00
   0  33   6        5.41       37.34       15.83 <   0.0000E+00
   1  33   6      -46.14       12.94       26.07 <   0.0000E+00
   2  33   6      -20.72        6.78       27.87 <   0.0000E+00
   3  33   6      -58.85       10.99       31.84 <   0.0000E+00
  -4  34   6       44.73       55.70       43.61 <   0.0000E+00
  -3  34   6       53.67       44.47       30.00 <   0.0000E+00
  -2  34   6       54.93       20.89       22.51 o   0.3594E-03
  -1  34   6      121.47      126.64       28.21 o   0.1664E-02
   0  34   6      157.10      196.50       21.05 o   0.9449E-03
   1  34   6        9.18       21.67       25.94 <   0.0000E+00
   2  34   6      -12.24       27.13       28.97 <   0.0000E+00
   3  34   6        9.89       55.46       35.48 <   0.0000E+00
  -4  35   6      -25.19        8.89       45.81 <   0.0000E+00
  -3  35   6       24.25       51.46       32.02 <   0.0000E+00
  -2  35   6      133.48      141.92       28.62 o   0.1417E-02
  -1  35   6       32.49       26.59       25.93 <   0.0000E+00
   0  35   6      -85.69       38.61       39.08 <   0.0000E+00
   1  35   6       10.83       35.60       22.28 <   0.0000E+00
   2  35   6       33.66       32.56       32.40 <   0.0000E+00
   3  35   6       43.32       80.27       48.97 <   0.0000E+00
  -3  36   6       48.49       10.76       55.56 <   0.0000E+00
  -2  36   6       17.66       17.15       27.66 <   0.0000E+00
  -1  36   6       28.25       24.69       49.44 <   0.0000E+00
   0  36   6      -62.38       17.76       27.07 <   0.0000E+00
   1  36   6      -40.49        5.02       27.31 <   0.0000E+00
   2  36   6       94.63       43.62       37.74 o   0.3510E-03
   3  36   6      -48.02       11.32       47.55 <   0.0000E+00
  -3  37   6        8.95        1.00       56.97 <   0.0000E+00
  -2  37   6      126.81      160.82       26.55 o   0.1133E-02
  -1  37   6       47.55       51.07       52.73 <   0.0000E+00
   0  37   6      -93.69        7.97       29.77 <   0.0000E+00
   1  37   6      -37.43        4.60       26.69 <   0.0000E+00
   2  37   6       36.49       41.60       35.88 <   0.0000E+00
  -3  38   6      140.30       52.88       65.44 o   0.4736E-03
  -2  38   6      111.58       32.52       56.50 <   0.0000E+00
  -1  38   6       53.67       52.41       54.14 <   0.0000E+00
   0  38   6      -45.20       19.12       30.84 <   0.0000E+00
   1  38   6        3.30       71.78       33.99 <   0.0000E+00
   2  38   6       16.01       46.82       37.35 <   0.0000E+00
  -2  39   6       59.79       13.77       58.38 <   0.0000E+00
  -1  39   6        5.65       78.04       55.09 <   0.0000E+00
   0  39   6      -17.89        2.54       36.72 <   0.0000E+00
   1  39   6      133.71       88.51       43.32 o   0.1685E-02
   2  39   6      -14.12       13.15       47.08 <   0.0000E+00
  -2  40   6        9.42       12.87       62.15 <   0.0000E+00
  -1  40   6        8.95       98.52       61.21 <   0.0000E+00
   0  40   6      -24.25       46.45       35.27 <   0.0000E+00
   1  40   6      -42.14       17.60       38.65 <   0.0000E+00
  -1  41   6      -17.89       27.28       64.50 <   0.0000E+00
   0  41   6       27.78       81.04       39.22 <   0.0000E+00
   1  41   6       56.97       80.91       48.02 <   0.0000E+00
  -2 -38   7       36.25       18.90       53.67 <   0.0000E+00
   1 -38   7       21.19       54.22       50.85 <   0.0000E+00
  -2 -36   7        3.30       18.89       46.14 <   0.0000E+00
  -3 -35   7       51.79       68.49       49.44 <   0.0000E+00
  -2 -35   7       67.33       48.89       49.91 <   0.0000E+00
  -1 -35   7      214.22      156.74       48.49 o   0.1111E-02
  -3 -34   7      -16.95       26.91       48.97 <   0.0000E+00
  -2 -34   7       71.56       18.96       45.67 <   0.0000E+00
  -1 -34   7       15.54        5.99       41.90 <   0.0000E+00
  -3 -33   7       53.67       60.63       47.08 <   0.0000E+00
  -2 -33   7       56.03       14.81       45.20 <   0.0000E+00
   0 -33   7      229.29      233.21       48.49 o   0.8720E-03
  -3 -32   7       -6.12       17.70       41.43 <   0.0000E+00
  -2 -32   7        5.18       12.99       38.14 <   0.0000E+00
  -1 -32   7      110.64       97.89       40.96 o   0.1930E-02
   0 -32   7      143.13      181.76       41.43 o   0.9712E-03
   2 -32   7       -2.35        9.35       35.31 <   0.0000E+00
  -3 -31   7        9.42       29.29       41.43 <   0.0000E+00
  -2 -31   7      348.88      281.89       49.44 o   0.6986E-03
  -1 -31   7      255.18      240.85       43.32 o   0.8524E-03
   0 -31   7        9.42       32.09       34.84 <   0.0000E+00
  -3 -30   7      -40.49       15.59       36.72 <   0.0000E+00
   0 -30   7      -28.72        4.03       34.84 <   0.0000E+00
   1 -30   7       93.69       43.75       39.08 o   0.3517E-03
  -2 -29   7      221.28      186.84       42.84 o   0.9971E-03
   2 -29   7       75.80       64.32       35.31 o   0.1089E-02
  -3 -28   7      -16.01        4.27       23.49 <   0.0000E+00
  -2 -28   7       48.97       40.64       33.90 <   0.0000E+00
  -1 -28   7       41.67       55.41       22.49 <   0.0000E+00
   0 -28   7      113.00      103.39       36.72 o   0.1919E-02
   2 -28   7       42.37       71.00       39.55 <   0.0000E+00
  -4 -27   7       25.42       79.52       41.43 <   0.0000E+00
  -3 -27   7       -5.65       44.54       31.54 <   0.0000E+00
  -2 -27   7       11.54       30.40       22.81 <   0.0000E+00
  -1 -27   7       44.73        4.49       21.55 <   0.0000E+00
   0 -27   7      482.59      571.42       46.61 o   0.7203E-03
   3 -27   7       74.86       29.19       46.14 <   0.0000E+00
  -5 -26   7      149.25       43.85       56.50 o   0.3213E-03
  -4 -26   7       67.80       78.39       41.43 <   0.0000E+00
  -3 -26   7       -6.12        6.57       18.54 <   0.0000E+00
  -2 -26   7       48.97       43.75       22.98 o   0.3778E-03
  -1 -26   7       88.28       88.65       22.73 o   0.1983E-02
   0 -26   7       43.08       20.62       19.81 <   0.0000E+00
   1 -26   7      210.46      183.45       39.08 o   0.1020E-02
   2 -26   7       60.74       26.57       32.96 <   0.0000E+00
   3 -26   7       23.07        4.08       35.78 <   0.0000E+00
   4 -26   7      170.44       74.56       43.32 o   0.1189E-02
  -4 -25   7      158.67      178.79       32.29 o   0.1073E-02
  -3 -25   7        5.81        7.71       17.82 <   0.0000E+00
  -2 -25   7      112.53      100.06       22.68 o   0.1924E-02
  -1 -25   7      260.60      256.42       24.50 o   0.8433E-03
   0 -25   7       -3.53        3.15       17.87 <   0.0000E+00
   1 -25   7       86.16       71.21       27.31 o   0.1281E-02
   2 -25   7      -20.25        8.66       30.13 <   0.0000E+00
   3 -25   7       47.08       18.23       42.37 <   0.0000E+00
   4 -25   7       68.27       11.96       47.55 <   0.0000E+00
  -4 -24   7      171.85      198.23       41.90 o   0.9582E-03
  -3 -24   7      -13.18        2.83       19.87 <   0.0000E+00
  -2 -24   7      180.79      176.78       18.35 o   0.1137E-02
  -1 -24   7       84.75       83.21       25.42 o   0.1886E-02
   0 -24   7      433.62      478.66       40.49 o   0.7533E-03
   1 -24   7      195.86      148.61       34.37 o   0.1206E-02
   3 -24   7       16.01        8.85       29.19 <   0.0000E+00
  -4 -23   7       57.91       91.84       41.43 <   0.0000E+00
  -3 -23   7       53.20       49.37       19.00 o   0.4145E-03
  -2 -23   7       58.07       39.22       15.00 o   0.3691E-03
  -1 -23   7      349.35      344.15       35.78 o   0.7730E-03
   0 -23   7       76.98       58.35       18.81 o   0.7924E-03
   1 -23   7       -2.82       35.51       24.48 <   0.0000E+00
   2 -23   7       44.26       45.68       31.07 <   0.0000E+00
   3 -23   7       -7.53        5.53       34.84 <   0.0000E+00
   4 -23   7      -15.54        2.10       40.02 <   0.0000E+00
  -5 -22   7       -3.77        9.58       48.02 <   0.0000E+00
  -4 -22   7       22.13       76.38       33.43 <   0.0000E+00
  -3 -22   7      283.90      216.50       28.68 o   0.8004E-03
  -2 -22   7       97.46       94.63       15.64 o   0.1980E-02
  -1 -22   7      240.12      274.47       30.13 o   0.7709E-03
   0 -22   7      167.77      186.54       15.60 o   0.1035E-02
   1 -22   7       92.28      107.47       19.16 o   0.1833E-02
   2 -22   7       93.22       74.73       32.02 o   0.1603E-02
  -5 -21   7       24.25        8.89       28.46 <   0.0000E+00
  -4 -21   7      114.88      119.62       26.71 o   0.1738E-02
  -3 -21   7       77.53       88.26       16.88 o   0.1915E-02
  -2 -21   7       17.26       13.45       13.39 <   0.0000E+00
  -1 -21   7       51.55       72.61       16.62 o   0.1438E-02
   0 -21   7       60.58       33.75       12.24 o   0.3648E-03
   1 -21   7       33.58       31.83       11.47 <   0.0000E+00
   2 -21   7      266.01      250.13       33.90 o   0.8308E-03
   3 -21   7       30.60        2.71       32.96 <   0.0000E+00
   4 -21   7       96.05       19.46       42.84 o   0.3377E-03
  -6 -20   7        0.00       50.33       55.56 <   0.0000E+00
  -5 -20   7       24.72       32.79       31.31 <   0.0000E+00
  -4 -20   7       51.08       40.75       23.01 o   0.3749E-03
  -3 -20   7       57.60       89.51       15.64 o   0.1777E-02
  -2 -20   7      156.78      155.43       16.32 o   0.1329E-02
  -1 -20   7      269.31      273.80       22.46 o   0.8202E-03
   0 -20   7       43.32       63.45       11.52 <   0.0000E+00
   1 -20   7      781.09      765.04       22.97 o   0.9247E-03
   2 -20   7      401.14      401.31       42.84 o   0.7967E-03
   3 -20   7        4.71        8.35       30.13 <   0.0000E+00
   4 -20   7      -17.89        8.47       33.90 <   0.0000E+00
  -5 -19   7       -6.12       24.63       29.13 <   0.0000E+00
  -4 -19   7        5.18       36.93       22.73 <   0.0000E+00
  -3 -19   7       30.13       13.89       19.20 <   0.0000E+00
  -2 -19   7       71.88       73.06       13.91 o   0.1570E-02
  -1 -19   7      162.43      155.87       14.79 o   0.1289E-02
   0 -19   7       54.46       72.52       11.65 o   0.1457E-02
   1 -19   7      161.96      150.13       10.91 o   0.1346E-02
   2 -19   7       70.62       93.44       27.78 o   0.1857E-02
   3 -19   7       -4.71        1.78       26.84 <   0.0000E+00
   4 -19   7       70.15       90.38       37.19 <   0.0000E+00
   5 -19   7       40.96        2.53       47.08 <   0.0000E+00
  -6 -18   7       74.39       26.88       56.03 <   0.0000E+00
  -5 -18   7       32.49       13.43       38.61 <   0.0000E+00
  -4 -18   7       12.71        8.89       31.07 <   0.0000E+00
  -3 -18   7      435.27      452.66       29.42 o   0.7907E-03
  -2 -18   7       84.43       70.61       12.85 o   0.1237E-02
  -1 -18   7       84.90       87.75       12.58 o   0.1963E-02
   0 -18   7      109.39       92.75       12.04 o   0.1905E-02
   1 -18   7       78.04       83.44       10.26 o   0.1899E-02
   2 -18   7        2.35        6.93       20.25 <   0.0000E+00
   5 -18   7       48.49       12.49       41.43 <   0.0000E+00
  -6 -17   7       97.93       23.20       49.44 <   0.0000E+00
  -5 -17   7       59.09       47.86       28.98 o   0.4084E-03
  -4 -17   7       93.69       72.12       24.60 o   0.1409E-02
  -3 -17   7      352.17      370.36       27.55 o   0.7566E-03
  -2 -17   7      169.65      172.59       14.52 o   0.1167E-02
  -1 -17   7       18.05       22.40       10.01 <   0.0000E+00
   0 -17   7       24.01       15.67       10.42 <   0.0000E+00
   1 -17   7       76.86       52.91        9.63 o   0.5089E-03
   2 -17   7      597.23      631.25       27.91 o   0.8462E-03
   3 -17   7       85.69       89.11       29.66 o   0.1965E-02
   4 -17   7        4.71       17.25       35.31 <   0.0000E+00
   5 -17   7        4.71        6.81       43.79 <   0.0000E+00
  -6 -16   7      -33.66        0.75       35.03 <   0.0000E+00
  -5 -16   7       55.79        1.48       28.00 <   0.0000E+00
  -4 -16   7       75.80       38.94       21.65 o   0.3583E-03
  -3 -16   7      159.61      133.66       22.01 o   0.1467E-02
  -2 -16   7      353.27      386.69       18.11 o   0.7420E-03
  -1 -16   7       28.56        6.74        9.96 <   0.0000E+00
   0 -16   7       46.85       45.91       14.15 <   0.0000E+00
   1 -16   7     1548.17     1569.02       26.79 o   0.3286E-03
   2 -16   7      577.93      575.25       26.44 o   0.8949E-03
   3 -16   7       71.09       53.07       26.84 o   0.5583E-03
   4 -16   7       79.57       64.82       35.78 o   0.1188E-02
   5 -16   7       33.43        4.51       40.02 <   0.0000E+00
  -6 -15   7        0.47       30.57       48.49 <   0.0000E+00
  -5 -15   7       39.78        5.63       24.47 <   0.0000E+00
  -4 -15   7      268.37      280.73       28.46 o   0.8053E-03
  -3 -15   7      122.65      105.52       19.81 o   0.1855E-02
  -2 -15   7      511.46      502.74       20.39 o   0.8269E-03
  -1 -15   7        8.32       15.40        9.29 <   0.0000E+00
   0 -15   7      198.21      174.53       17.31 o   0.1098E-02
   1 -15   7      357.12      358.82       22.14 o   0.7867E-03
   2 -15   7     1060.28     1120.72       27.70 o   0.6409E-03
   3 -15   7       34.84       35.84       25.42 <   0.0000E+00
   4 -15   7        8.47       10.02       30.13 <   0.0000E+00
   5 -15   7       70.62        6.72       44.73 <   0.0000E+00
  -5 -14   7       21.42       16.89       25.89 <   0.0000E+00
  -4 -14   7       13.18       28.91       19.87 <   0.0000E+00
  -3 -14   7      478.82      515.62       29.01 o   0.7910E-03
  -2 -14   7      279.04      273.50       16.59 o   0.8169E-03
  -1 -14   7       82.39       75.77       10.81 o   0.1620E-02
   0 -14   7      103.34       93.64       14.20 o   0.1952E-02
   1 -14   7      200.33      197.49       17.83 o   0.1014E-02
   2 -14   7      110.96       94.64       14.39 o   0.1914E-02
   3 -14   7      145.95      115.16       32.49 o   0.1659E-02
   4 -14   7        6.59        2.96       32.49 <   0.0000E+00
   5 -14   7      114.88       75.76       40.02 o   0.1553E-02
  -6 -13   7      297.56      226.14       60.26 o   0.7690E-03
  -5 -13   7       38.84       34.87       23.97 <   0.0000E+00
  -4 -13   7      132.06      176.06       23.01 o   0.1022E-02
  -3 -13   7       57.91       63.76       16.40 o   0.1121E-02
  -2 -13   7       79.88       68.73       11.75 o   0.1351E-02
  -1 -13   7      241.06      246.84       14.47 o   0.8652E-03
   0 -13   7       25.89       47.35       11.36 <   0.0000E+00
   1 -13   7      861.83      867.93       28.80 o   0.9225E-03
   2 -13   7       48.97       34.43       12.44 o   0.3717E-03
   3 -13   7       22.60        7.87       26.37 <   0.0000E+00
   4 -13   7       32.96       17.20       32.02 <   0.0000E+00
   5 -13   7       82.39       56.77       42.84 <   0.0000E+00
  -6 -12   7       59.09       21.27       32.80 <   0.0000E+00
  -5 -12   7       61.68       86.28       25.15 o   0.1803E-02
  -4 -12   7      388.66      365.04       29.60 o   0.7464E-03
  -3 -12   7      189.03      223.89       20.07 o   0.8631E-03
  -2 -12   7      515.70      542.83       19.29 o   0.8246E-03
  -1 -12   7      119.59      134.36       10.75 o   0.1593E-02
   0 -12   7      429.86      453.05       21.19 o   0.7825E-03
   1 -12   7      388.42      377.52       21.14 o   0.7774E-03
   2 -12   7      529.04      494.36       20.69 o   0.7747E-03
   3 -12   7       26.84        2.50       23.07 <   0.0000E+00
   4 -12   7       -1.41       11.80       28.72 <   0.0000E+00
   5 -12   7        0.47        0.71       33.90 <   0.0000E+00
  -6 -11   7      110.64       59.00       42.84 o   0.8110E-03
  -4 -11   7       85.22      108.63       19.78 o   0.1794E-02
  -3 -11   7      399.25      410.57       26.47 o   0.7853E-03
  -2 -11   7       85.22      113.10       15.04 o   0.1742E-02
  -1 -11   7        2.35        9.23        8.22 <   0.0000E+00
   0 -11   7      226.15      223.70       12.68 o   0.9214E-03
   1 -11   7        0.16        1.81        7.43 <   0.0000E+00
   2 -11   7      134.89      125.27       15.70 o   0.1638E-02
   3 -11   7      133.24      119.64       26.37 o   0.1688E-02
   4 -11   7      122.88       65.72       33.43 o   0.1004E-02
   5 -11   7       19.30       85.28       42.37 <   0.0000E+00
  -6 -10   7      123.59       77.13       32.83 o   0.1423E-02
  -4 -10   7      306.74      305.30       27.91 o   0.7989E-03
  -3 -10   7      662.68      678.43       31.07 o   0.9174E-03
  -2 -10   7      223.64      251.34       18.69 o   0.8048E-03
  -1 -10   7      161.73      178.17       15.41 o   0.1072E-02
   0 -10   7      233.05      262.63       12.74 o   0.7961E-03
   1 -10   7      197.12      187.30       12.77 o   0.1053E-02
   2 -10   7       59.56       39.82       13.02 o   0.3691E-03
   3 -10   7      209.51      269.75       30.60 o   0.7142E-03
   4 -10   7       71.09       79.52       33.43 o   0.1761E-02
   5 -10   7       26.37       39.42       36.25 <   0.0000E+00
  -7  -9   7       25.89        3.14       53.67 <   0.0000E+00
  -6  -9   7        3.77       13.90       39.55 <   0.0000E+00
  -5  -9   7      123.82      116.24       39.55 o   0.1791E-02
  -4  -9   7      -11.54        7.87       18.34 <   0.0000E+00
  -3  -9   7       44.96       46.20       16.53 <   0.0000E+00
  -2  -9   7      352.33      331.30       16.25 o   0.7601E-03
  -1  -9   7      225.76      225.68       16.53 o   0.9212E-03
   0  -9   7      541.60      550.07       16.87 o   0.8654E-03
   1  -9   7      382.07      428.79       20.32 o   0.7339E-03
   2  -9   7      231.88      247.90       18.83 o   0.8377E-03
   3  -9   7      688.57      720.34       26.65 o   0.8790E-03
   5  -9   7      213.75       88.54       46.61 o   0.1245E-02
  -7  -8   7       -2.82       33.37       49.44 <   0.0000E+00
  -6  -8   7      110.64      129.27       32.64 o   0.1514E-02
  -5  -8   7       -6.59       17.52       33.43 <   0.0000E+00
  -4  -8   7       96.05       86.37       19.32 o   0.1891E-02
  -3  -8   7      129.47      123.72       27.78 o   0.1703E-02
  -2  -8   7       67.33       53.58       10.21 o   0.6016E-03
  -1  -8   7        4.55        4.68        7.81 <   0.0000E+00
   0  -8   7      402.86      442.12       14.79 o   0.7449E-03
   1  -8   7      345.82      368.73       19.49 o   0.7563E-03
   2  -8   7      225.52      199.35       18.03 o   0.9530E-03
   3  -8   7      270.25      256.33       33.90 o   0.8264E-03
   5  -8   7       21.66       34.62       32.96 <   0.0000E+00
  -7  -7   7       61.21       15.63       56.03 <   0.0000E+00
  -6  -7   7      237.06      173.49       36.39 o   0.9777E-03
  -5  -7   7      185.50      158.13       41.43 o   0.1192E-02
  -4  -7   7       89.93      121.31       19.33 o   0.1595E-02
  -3  -7   7       36.49       47.78       15.37 <   0.0000E+00
  -2  -7   7      633.41      635.48       18.96 o   0.9194E-03
  -1  -7   7       98.71       93.64       10.17 o   0.1987E-02
   0  -7   7        5.18        1.21        6.16 <   0.0000E+00
   1  -7   7        8.00        3.59        9.66 <   0.0000E+00
   2  -7   7      333.10      367.81       20.48 o   0.7341E-03
   3  -7   7       80.98       57.31       24.48 o   0.7400E-03
   5  -7   7       -7.06       24.35       40.96 <   0.0000E+00
  -7  -6   7        8.95       77.39       40.63 <   0.0000E+00
  -6  -6   7       13.89       37.41       31.32 <   0.0000E+00
  -5  -6   7        4.71       19.33       32.49 <   0.0000E+00
  -4  -6   7       34.37        9.95       17.10 <   0.0000E+00
  -3  -6   7       18.83       21.34       14.12 <   0.0000E+00
  -2  -6   7       12.87        5.96        8.16 <   0.0000E+00
  -1  -6   7      296.46      344.00       13.30 o   0.7077E-03
   0  -6   7        9.30       10.64        5.81 <   0.0000E+00
   1  -6   7      125.71      131.79       13.48 o   0.1558E-02
   2  -6   7       13.89        9.85       11.67 <   0.0000E+00
   3  -6   7       96.52       96.92       24.01 o   0.2023E-02
   5  -6   7       10.83       32.22       35.31 <   0.0000E+00
   6  -6   7      -15.54       72.23       45.67 <   0.0000E+00
  -7  -5   7      -22.13       19.79       38.35 <   0.0000E+00
  -6  -5   7      113.94      119.24       40.96 o   0.1759E-02
  -5  -5   7      368.18      408.09       47.55 o   0.7318E-03
  -4  -5   7       68.27       56.77       17.31 o   0.7200E-03
  -3  -5   7       53.91       54.71       15.22 o   0.7175E-03
  -2  -5   7      428.29      467.74       16.47 o   0.7587E-03
  -1  -5   7       20.56       22.92        7.20 o   0.3795E-03
   0  -5   7       27.62       30.73        7.48 o   0.3789E-03
   1  -5   7       43.55       57.47       11.01 o   0.7693E-03
   2  -5   7      -13.65        0.27       14.60 <   0.0000E+00
   3  -5   7       58.38       81.82       14.45 o   0.1708E-02
   5  -5   7       -3.30       38.65       38.61 <   0.0000E+00
  -7  -4   7       74.39       54.58       52.73 <   0.0000E+00
  -6  -4   7      101.23      161.45       43.32 o   0.1089E-02
  -5  -4   7      311.21      272.64       43.79 o   0.7605E-03
  -4  -4   7       93.69      107.50       19.45 o   0.1829E-02
  -3  -4   7      106.40       82.57       16.88 o   0.1773E-02
  -2  -4   7       11.46       22.45        7.38 <   0.0000E+00
  -1  -4   7      928.77      934.94       21.44 o   0.8879E-03
   0  -4   7       84.43       59.87        8.99 o   0.8504E-03
   1  -4   7      165.57      137.18       12.50 o   0.1416E-02
   2  -4   7       73.45       48.48       19.77 o   0.4099E-03
   3  -4   7       77.45       80.71       14.71 o   0.1849E-02
  -7  -3   7       68.50       66.11       41.34 <   0.0000E+00
  -6  -3   7      191.39      195.66       33.18 o   0.1035E-02
  -5  -3   7      189.27      185.82       38.61 o   0.1086E-02
  -4  -3   7       92.99       71.24       19.08 o   0.1398E-02
  -3  -3   7       28.25       29.83       13.71 <   0.0000E+00
  -2  -3   7      166.67      162.73       15.82 o   0.1248E-02
  -1  -3   7       38.02       23.27        6.44 o   0.3707E-03
   0  -3   7      161.65      144.42       11.28 o   0.1343E-02
   1  -3   7      179.07      165.10       12.24 o   0.1196E-02
   2  -3   7      113.94      124.85       22.60 o   0.1702E-02
   3  -3   7      228.82      243.86       19.81 o   0.8456E-03
  -7  -2   7       45.67        5.35       47.08 <   0.0000E+00
  -6  -2   7       47.55       27.78       40.02 <   0.0000E+00
  -5  -2   7      350.76      322.67       47.08 o   0.7429E-03
  -4  -2   7      120.76       98.15       19.48 o   0.1866E-02
  -3  -2   7       -4.24        1.76       13.52 <   0.0000E+00
  -2  -2   7       59.79       50.42       12.76 o   0.5300E-03
  -1  -2   7      288.38      322.89        9.79 o   0.7240E-03
   0  -2   7       64.74       68.44        7.12 o   0.1263E-02
   1  -2   7       24.64       27.59        8.85 <   0.0000E+00
   2  -2   7      109.23      114.74       16.95 o   0.1874E-02
   3  -2   7       87.81      120.38       18.79 o   0.1585E-02
   4  -2   7      453.40      424.45       44.73 o   0.7614E-03
  -7  -1   7       41.20        5.37       39.22 <   0.0000E+00
  -6  -1   7       62.38       54.73       28.01 o   0.6917E-03
  -5  -1   7      121.47      113.55       36.25 o   0.1817E-02
  -4  -1   7       31.78       36.91       16.66 <   0.0000E+00
  -3  -1   7      307.91      286.67       23.57 o   0.7753E-03
  -2  -1   7      119.59      116.36       13.61 o   0.1821E-02
  -1  -1   7      343.93      352.57       10.84 o   0.7712E-03
   0  -1   7      594.29      634.89       14.17 o   0.8500E-03
   1  -1   7      178.32      175.00       11.97 o   0.1144E-02
   2  -1   7       63.40       73.93       11.39 o   0.1530E-02
   3  -1   7       20.72       28.85       16.67 <   0.0000E+00
   4  -1   7      126.65      114.26       31.07 o   0.1768E-02
  -7   0   7       67.33       57.02       38.71 <   0.0000E+00
  -6   0   7      253.77      254.34       45.67 o   0.8400E-03
  -5   0   7      898.32      902.62       63.09 o   0.9038E-03
  -4   0   7      192.80      206.74       23.36 o   0.9599E-03
  -3   0   7       20.48        7.08       13.69 <   0.0000E+00
  -2   0   7       26.60       16.68       10.74 <   0.0000E+00
  -1   0   7     1034.74     1014.23       18.41 o   0.8023E-03
   0   0   7       46.14       30.98        6.76 o   0.3702E-03
   1   0   7       34.21       31.68       10.27 <   0.0000E+00
   2   0   7       20.72       17.56       11.08 <   0.0000E+00
   3   0   7      356.41      325.10       23.80 o   0.7452E-03
   4   0   7      343.70      383.12       41.90 o   0.7287E-03
  -7   1   7       34.61        5.38       40.37 <   0.0000E+00
  -6   1   7        3.77       54.61       34.84 <   0.0000E+00
  -5   1   7       87.57      113.34       35.31 o   0.1702E-02
  -4   1   7       16.48       36.88       16.40 <   0.0000E+00
  -3   1   7      293.32      286.41       22.93 o   0.8012E-03
  -2   1   7      110.17      116.17       14.45 o   0.1820E-02
  -1   1   7      337.58      352.80       10.87 o   0.7599E-03
   0   1   7      602.29      634.42       14.33 o   0.8679E-03
   1   1   7      165.41      175.34       13.14 o   0.1114E-02
   2   1   7       66.54       74.08       12.41 o   0.1551E-02
   3   1   7       31.23       28.77       12.51 <   0.0000E+00
   4   1   7      186.44      114.01       37.19 o   0.1426E-02
   5   1   7       36.25        7.00       32.49 <   0.0000E+00
   6   1   7      -10.36        3.94       43.32 <   0.0000E+00
  -7   2   7       42.14        5.34       38.94 <   0.0000E+00
  -6   2   7       34.37       27.77       40.02 <   0.0000E+00
  -5   2   7      326.75      322.60       30.54 o   0.7841E-03
  -4   2   7       97.62       98.44       13.48 o   0.2001E-02
  -3   2   7       -2.59        1.72       13.42 <   0.0000E+00
  -2   2   7       50.06       50.58        8.78 o   0.5430E-03
  -1   2   7      287.90      322.52        9.98 o   0.7240E-03
   0   2   7       66.27       68.62        7.11 o   0.1277E-02
   1   2   7       35.15       27.52       10.54 <   0.0000E+00
   2   2   7      100.28      114.44       12.25 o   0.1823E-02
   3   2   7      105.31      120.88       14.15 o   0.1674E-02
   4   2   7      449.87      424.34       29.49 o   0.7674E-03
  -7   3   7       70.39       66.11       41.39 <   0.0000E+00
  -6   3   7      219.40      195.11       42.84 o   0.9785E-03
  -5   3   7      167.38      185.75       24.90 o   0.1055E-02
  -4   3   7       82.63       71.28       10.73 o   0.1446E-02
  -3   3   7       36.88       29.93        9.72 o   0.3761E-03
  -2   3   7      167.38      162.62       16.53 o   0.1246E-02
  -1   3   7       39.20       23.30        6.21 o   0.3700E-03
   0   3   7      152.86      144.65       10.91 o   0.1377E-02
   1   3   7      168.24      165.17       12.84 o   0.1233E-02
   2   3   7      145.80      124.89       13.60 o   0.1615E-02
   3   3   7      237.14      243.78       16.38 o   0.8626E-03
   4   3   7       30.60       44.51       30.60 <   0.0000E+00
  -7   4   7      -14.36       54.49       38.89 <   0.0000E+00
  -6   4   7      171.85      161.48       42.37 o   0.1245E-02
  -5   4   7      267.90      272.35       41.90 o   0.8074E-03
  -4   4   7      121.78      107.54       14.45 o   0.1846E-02
  -3   4   7       90.28       82.67        8.67 o   0.1880E-02
  -2   4   7       12.40       22.47        7.55 <   0.0000E+00
  -1   4   7      923.51      934.19       17.55 o   0.8789E-03
   0   4   7       70.47       59.91        8.43 o   0.8819E-03
   1   4   7      146.90      137.38       12.98 o   0.1502E-02
   2   4   7       50.85       48.37       11.63 o   0.4212E-03
   3   4   7       89.46       80.78       13.53 o   0.1840E-02
  -7   5   7       46.14       19.77       48.97 <   0.0000E+00
  -6   5   7      100.75      119.26       38.14 o   0.1682E-02
  -5   5   7      416.67      408.09       49.91 o   0.7840E-03
  -4   5   7       63.72       56.71       12.81 o   0.7241E-03
  -3   5   7       56.73       54.52        7.73 o   0.7095E-03
  -2   5   7      442.25      467.90       16.41 o   0.7838E-03
  -1   5   7       20.36       22.89        5.82 o   0.3794E-03
   0   5   7       33.58       30.65        8.22 o   0.3778E-03
   1   5   7       67.33       57.25       11.06 o   0.7647E-03
   2   5   7       19.15        0.26       10.75 <   0.0000E+00
   3   5   7       74.08       82.19       12.80 o   0.1811E-02
   4   5   7       70.15       54.58       27.78 o   0.5708E-03
  -7   6   7      109.70       77.54       53.67 o   0.1547E-02
  -6   6   7       40.02       37.41       36.72 <   0.0000E+00
  -5   6   7        4.24       19.50       34.37 <   0.0000E+00
  -4   6   7       25.42        9.80       13.03 <   0.0000E+00
  -3   6   7       18.60       21.20        8.42 <   0.0000E+00
  -2   6   7       10.04        6.09        8.26 <   0.0000E+00
  -1   6   7      318.37      343.68        9.06 o   0.7448E-03
   0   6   7       13.50       10.56        7.91 <   0.0000E+00
   1   6   7      127.12      131.68       12.95 o   0.1567E-02
   2   6   7        8.47        9.79       10.81 <   0.0000E+00
   3   6   7       91.34       96.97       12.89 o   0.1988E-02
  -7   7   7       34.37       15.62       50.38 <   0.0000E+00
  -6   7   7      250.00      173.72       44.26 o   0.9404E-03
  -5   7   7      114.41      158.18       40.02 o   0.1122E-02
  -4   7   7      116.76      121.21       19.65 o   0.1749E-02
  -3   7   7       38.49       47.69        8.95 o   0.3970E-03
  -2   7   7      581.15      635.88       18.45 o   0.8066E-03
  -1   7   7      103.58       93.72        6.53 o   0.1954E-02
   0   7   7        5.49        1.22        8.46 <   0.0000E+00
   1   7   7       -3.92        3.62        9.95 <   0.0000E+00
   2   7   7      352.17      367.40       19.59 o   0.7671E-03
   3   7   7       62.93       57.36       12.53 o   0.7730E-03
   4   7   7       11.77        2.02       27.78 <   0.0000E+00
   5   7   7       21.66       24.35       37.19 <   0.0000E+00
  -7   8   7       13.18       33.26       53.67 <   0.0000E+00
  -6   8   7      234.47      129.05       44.26 o   0.1134E-02
  -5   8   7       37.19       17.41       37.19 <   0.0000E+00
  -4   8   7      126.18       86.53       20.63 o   0.1698E-02
  -3   8   7       94.40      123.29       10.32 o   0.1591E-02
  -2   8   7       57.28       53.50       10.06 o   0.6099E-03
  -1   8   7       -0.19        4.70        5.22 <   0.0000E+00
   0   8   7      425.15      442.66       16.20 o   0.7837E-03
   1   8   7      331.77      369.33       17.70 o   0.7316E-03
   2   8   7      217.99      199.09       15.79 o   0.9722E-03
   3   8   7      250.00      256.86       17.43 o   0.8188E-03
  -7   9   7       42.37        3.14       56.50 <   0.0000E+00
  -6   9   7       -4.24       13.95       37.19 <   0.0000E+00
  -4   9   7       11.54        7.88       17.33 <   0.0000E+00
  -3   9   7       34.49       46.10        9.04 o   0.3732E-03
  -2   9   7      310.43      330.59       15.28 o   0.7476E-03
  -1   9   7      215.26      225.60        8.87 o   0.9054E-03
   0   9   7      530.61      549.68       18.08 o   0.8438E-03
   1   9   7      372.73      429.40       18.85 o   0.7171E-03
   2   9   7      226.46      247.71       16.44 o   0.8278E-03
   3   9   7      683.63      719.29       30.67 o   0.8703E-03
  -6  10   7      151.13       77.00       43.32 o   0.1286E-02
  -5  10   7      141.25      141.12       42.37 o   0.1503E-02
  -4  10   7      356.64      305.71       28.68 o   0.7134E-03
  -3  10   7      653.18      677.79       23.14 o   0.8974E-03
  -2  10   7      229.92      250.31       14.18 o   0.8207E-03
  -1  10   7      180.42      178.20        8.96 o   0.1124E-02
   0  10   7      260.83      262.75       27.78 o   0.8436E-03
   1  10   7      209.98      187.39       15.25 o   0.1018E-02
   2  10   7       52.73       39.90       15.66 o   0.3731E-03
   3  10   7      231.88      269.96       23.98 o   0.7529E-03
   4  10   7       86.63       79.44       38.14 o   0.1771E-02
  -6  11   7      128.06       59.06       42.84 o   0.7781E-03
  -5  11   7       14.60       62.60       33.43 <   0.0000E+00
  -4  11   7      105.23      108.70       21.04 o   0.1924E-02
  -3  11   7      376.65      410.82       19.82 o   0.7457E-03
  -2  11   7      104.21      113.25       11.99 o   0.1860E-02
  -1  11   7        9.13        9.24        5.90 <   0.0000E+00
   0  11   7      257.54      223.69       19.59 o   0.8532E-03
   1  11   7       -1.10        1.83       11.08 <   0.0000E+00
   2  11   7      159.45      125.50       15.65 o   0.1508E-02
   3  11   7       79.57      119.35       24.01 o   0.1522E-02
   4  11   7       58.85       65.74       35.31 <   0.0000E+00
  -6  12   7       73.45       21.38       39.55 <   0.0000E+00
  -4  12   7      316.39      365.09       21.70 o   0.7081E-03
  -3  12   7      226.62      223.62       17.32 o   0.9220E-03
  -2  12   7      504.25      542.50       18.69 o   0.8026E-03
  -1  12   7      151.23      134.20        8.88 o   0.1533E-02
   0  12   7      462.34      453.82       22.43 o   0.8012E-03
   1  12   7      383.25      378.03       20.00 o   0.7874E-03
   2  12   7      513.90      494.85       27.84 o   0.8041E-03
   3  12   7       -8.24        2.49       18.15 <   0.0000E+00
  -6  13   7      198.68      226.10       41.43 o   0.8530E-03
  -5  13   7       35.31       34.78       30.60 <   0.0000E+00
  -4  13   7      191.31      176.16       18.23 o   0.1106E-02
  -3  13   7       38.76       63.64       12.95 <   0.0000E+00
  -2  13   7       76.04       68.38        9.39 o   0.1348E-02
  -1  13   7      227.17      246.64       11.00 o   0.8383E-03
   0  13   7       48.49       47.24       10.66 o   0.3778E-03
   1  13   7      837.90      867.02       25.73 o   0.8722E-03
   2  13   7       44.10       34.39       13.53 <   0.0000E+00
   3  13   7       21.89        7.98       18.50 <   0.0000E+00
   4  13   7       -3.77       17.18       32.96 <   0.0000E+00
   5  13   7       38.61       56.57       40.02 <   0.0000E+00
  -6  14   7       22.13       36.16       39.55 <   0.0000E+00
  -5  14   7       35.31       16.86       24.53 <   0.0000E+00
  -4  14   7       37.04       28.86       15.11 <   0.0000E+00
  -3  14   7      464.46      515.45       28.77 o   0.7642E-03
  -2  14   7      265.70      273.77       14.52 o   0.8099E-03
  -1  14   7       94.28       75.95        9.40 o   0.1566E-02
   0  14   7      120.22       93.69       12.57 o   0.1836E-02
   1  14   7      213.91      196.82       16.82 o   0.9810E-03
   2  14   7       97.46       94.88       14.78 o   0.2011E-02
   3  14   7       54.61      115.16       30.13 <   0.0000E+00
   4  14   7      -32.49        3.01       35.31 <   0.0000E+00
  -6  15   7       47.08       30.62       43.32 <   0.0000E+00
  -5  15   7        8.00        5.56       24.45 <   0.0000E+00
  -4  15   7      263.81      280.14       21.33 o   0.7987E-03
  -3  15   7      129.95      105.65       19.92 o   0.1806E-02
  -2  15   7      496.95      503.17       15.09 o   0.8437E-03
  -1  15   7       23.31       15.35        7.61 o   0.3753E-03
   0  15   7      202.61      174.35       14.78 o   0.1085E-02
   1  15   7      359.39      358.76       21.14 o   0.7858E-03
   2  15   7     1060.91     1120.65       31.16 o   0.6419E-03
   3  15   7       42.84       36.00       20.49 <   0.0000E+00
   4  15   7      -11.30       10.06       39.08 <   0.0000E+00
  -6  16   7       12.71        0.73       41.90 <   0.0000E+00
  -5  16   7        4.94        1.49       25.15 <   0.0000E+00
  -4  16   7       61.83       38.88       16.22 o   0.3662E-03
  -3  16   7      134.89      133.22       19.93 o   0.1592E-02
  -2  16   7      350.52      387.01       14.14 o   0.7369E-03
  -1  16   7       13.42        6.61        8.09 <   0.0000E+00
   0  16   7       44.73       45.78       11.57 <   0.0000E+00
   1  16   7     1527.17     1568.31       36.95 o   0.3192E-03
   2  16   7      521.35      575.12       24.93 o   0.7848E-03
   3  16   7       27.07       53.06       20.02 <   0.0000E+00
   4  16   7       -2.35       64.77       24.41 <   0.0000E+00
  -6  17   7      -30.13       23.26       43.79 <   0.0000E+00
  -5  17   7       61.44       47.99       27.83 o   0.4116E-03
  -4  17   7       93.22       72.16       20.31 o   0.1412E-02
  -3  17   7      341.11      370.06       26.22 o   0.7382E-03
  -2  17   7      154.31      172.41       11.29 o   0.1121E-02
  -1  17   7        9.26       22.34       10.28 <   0.0000E+00
   0  17   7       11.77       15.58       13.06 <   0.0000E+00
   1  17   7       68.74       52.92       16.43 o   0.5168E-03
   2  17   7      607.59      631.49       32.49 o   0.8679E-03
   3  17   7       82.63       89.09       23.31 o   0.1944E-02
   4  17   7      -51.32       17.19       37.67 <   0.0000E+00
  -6  18   7       23.78       26.92       35.48 <   0.0000E+00
  -5  18   7       42.84       13.43       33.43 <   0.0000E+00
  -4  18   7       -2.82        8.92       18.18 <   0.0000E+00
  -3  18   7      411.26      452.16       27.69 o   0.7484E-03
  -2  18   7       78.27       70.42       10.32 o   0.1249E-02
  -1  18   7       85.85       87.54       12.41 o   0.1969E-02
   0  18   7       98.87       92.80       16.39 o   0.1979E-02
   1  18   7       78.39       83.37       17.18 o   0.1901E-02
   2  18   7       18.36        6.90       17.72 <   0.0000E+00
   3  18   7       25.89       35.15       21.15 <   0.0000E+00
   4  18   7      -72.51       24.71       40.49 <   0.0000E+00
  -6  19   7      -16.48       14.56       37.65 <   0.0000E+00
  -5  19   7       42.84       24.70       35.78 <   0.0000E+00
  -4  19   7       60.03       37.03       19.14 o   0.3666E-03
  -3  19   7       -8.95       13.89       16.85 <   0.0000E+00
  -2  19   7       79.22       73.00       10.73 o   0.1545E-02
  -1  19   7      166.20      155.77       12.21 o   0.1276E-02
   0  19   7       39.55       72.71       15.62 <   0.0000E+00
   1  19   7      185.03      150.22       21.38 o   0.1253E-02
   2  19   7       75.80       93.50       31.07 o   0.1892E-02
   3  19   7       -8.47        1.77       33.90 <   0.0000E+00
  -6  20   7       82.86       50.27       48.49 <   0.0000E+00
  -5  20   7      105.46       32.98       36.72 o   0.3394E-03
  -4  20   7        9.89       40.83       24.95 <   0.0000E+00
  -3  20   7       76.04       89.30       19.59 o   0.1900E-02
  -2  20   7      162.59      155.38       15.28 o   0.1307E-02
  -1  20   7      265.42      274.12       14.80 o   0.8120E-03
   0  20   7       62.85       63.29       15.77 o   0.1145E-02
   1  20   7      709.05      764.22       33.79 o   0.8344E-03
   2  20   7      375.24      400.72       30.74 o   0.7542E-03
   3  20   7      -19.30        8.36       34.37 <   0.0000E+00
  -6  21   7       53.20        3.98       48.02 <   0.0000E+00
[truncated: 172,995 more chars]
